# Supplementary material for: Multiple exciton generation boosting over 100% quantum efficiency photoelectrochemical photodetection
Source: Nat Commun. 2025 Jun 6;16:5275. doi: 10.1038/s41467-025-60420-1 (PMC12144185; doi:10.1038/s41467-025-60420-1)
Supplement: Supplementary file 3 — Source Data [file 41467_2025_60420_MOESM3_ESM.xlsx]

## Sheet: Fig. 1e
Time(s)	Current density(μA cm-2)	Time(s)	Current density(μA cm-2)	Time(s)	Current density(μA cm-2)
0.1	0.70808	0.1	0.7753	0.1	0.7294
0.2	0.70803	0.2	0.7785	0.2	0.7303
0.3	0.70774	0.3	0.7785	0.3	0.7388
0.4	0.7078	0.4	0.7785	0.4	0.7388
0.5	0.70797	0.5	0.78165	0.5	0.7313
0.6	0.70799	0.6	0.7785	0.6	0.7285
0.7	0.70797	0.7	0.7785	0.7	0.7218
0.8	0.70795	0.8	0.7753	0.8	0.7266
0.9	0.70784	0.9	0.7785	0.9	0.7256
1	0.70805	1	0.78165	1	0.7228
1.1	0.70774	1.1	0.7785	1.1	0.7237
1.2	0.7078	1.2	0.7785	1.2	0.7266
1.3	0.70791	1.3	0.7785	1.3	0.7294
1.4	0.70793	1.4	0.7785	1.4	0.7303
1.5	0.70784	1.5	0.7785	1.5	0.7275
1.6	0.70799	1.6	0.7753	1.6	0.7313
1.7	0.70801	1.7	0.7785	1.7	0.7294
1.8	0.70768	1.8	0.78165	1.8	0.7294
1.9	0.70786	1.9	0.7785	1.9	0.737
2	0.70782	2	0.78165	2	0.7407
2.1	0.70791	2.1	0.7785	2.1	0.7379
2.2	0.70797	2.2	0.7785	2.2	0.7351
2.3	0.70795	2.3	0.7785	2.3	0.7294
2.4	0.7081	2.4	0.7785	2.4	0.7379
2.5	0.70808	2.5	0.7785	2.5	0.7407
2.6	0.70803	2.6	0.7753	2.6	0.7426
2.7	0.70801	2.7	0.77215	2.7	0.7379
2.8	0.70795	2.8	0.7785	2.8	0.736
2.9	0.70786	2.9	0.7753	2.9	0.7379
3	0.70803	3	0.7753	3	0.7398
3.1	0.70778	3.1	0.7785	3.1	0.7351
3.2	0.70799	3.2	0.7785	3.2	0.7426
3.3	0.70772	3.3	0.7785	3.3	0.7407
3.4	0.70808	3.4	0.7753	3.4	0.7455
3.5	0.70814	3.5	0.7753	3.5	0.754
3.6	0.70789	3.6	0.7753	3.6	0.7407
3.7	0.70795	3.7	0.7753	3.7	0.7455
3.8	0.70793	3.8	0.7785	3.8	0.7398
3.9	0.70784	3.9	0.7785	3.9	0.7388
4	0.70795	4	0.7753	4	0.7483
4.1	0.70786	4.1	0.7753	4.1	0.7407
4.2	0.70789	4.2	0.7785	4.2	0.7587
4.3	0.70795	4.3	0.7785	4.3	0.7502
4.4	0.70795	4.4	0.7785	4.4	0.7398
4.5	0.70782	4.5	0.7785	4.5	0.7388
4.6	0.70786	4.6	0.7753	4.6	0.7398
4.7	0.70797	4.7	0.7753	4.7	0.7464
4.8	0.70793	4.8	0.7753	4.8	0.7445
4.9	0.7078	4.9	0.7785	4.9	0.7511
5	0.70784	5	0.7785	5	0.7445
5.1	0.70793	5.1	0.7753	5.1	0.7521
5.2	0.70791	5.2	0.7753	5.2	0.7511
5.3	0.70799	5.3	0.7753	5.3	0.7455
5.4	0.70789	5.4	0.7785	5.4	0.7474
5.5	0.70791	5.5	0.7753	5.5	0.7596
5.6	0.70791	5.6	0.7753	5.6	0.7483
5.7	0.70789	5.7	0.7785	5.7	0.7502
5.8	0.70786	5.8	0.7785	5.8	0.7455
5.9	0.70763	5.9	0.7785	5.9	0.7625
6	0.7078	6	0.7785	6	0.7511
6.1	0.70786	6.1	0.7785	6.1	0.754
6.2	0.70772	6.2	0.7753	6.2	0.7511
6.3	0.70793	6.3	0.7753	6.3	0.7511
6.4	0.70801	6.4	0.7753	6.4	0.7521
6.5	0.70772	6.5	0.7753	6.5	0.7521
6.6	0.70772	6.6	0.7753	6.6	0.7606
6.7	0.7078	6.7	0.7753	6.7	0.7606
6.8	0.70778	6.8	0.77215	6.8	0.7596
6.9	0.70776	6.9	0.77215	6.9	0.7464
7	0.70789	7	0.769	7	0.7511
7.1	0.70786	7.1	0.77215	7.1	0.7634
7.2	0.70789	7.2	0.769	7.2	0.754
7.3	0.70795	7.3	0.7658	7.3	0.7483
7.4	0.70761	7.4	0.769	7.4	0.7521
7.5	0.70776	7.5	0.769	7.5	0.7596
7.6	0.70778	7.6	0.769	7.6	0.7483
7.7	0.7078	7.7	0.7658	7.7	0.754
7.8	0.7078	7.8	0.77215	7.8	0.7521
7.9	0.70772	7.9	0.7658	7.9	0.7568
8	0.70778	8	0.769	8	0.7474
8.1	0.70784	8.1	0.769	8.1	0.7549
8.2	0.70791	8.2	0.769	8.2	0.7653
8.3	0.7077	8.3	0.7658	8.3	0.8031
8.4	0.70793	8.4	0.7658	8.4	0.7984
8.5	0.70778	8.5	0.7658	8.5	0.7606
8.6	0.70772	8.6	0.7658	8.6	0.7266
8.7	0.70768	8.7	0.7658	8.7	0.7464
8.8	0.70791	8.8	0.76265	8.8	0.7549
8.9	0.70763	8.9	0.7595	8.9	0.7577
9	0.7078	9	0.7595	9	0.7606
9.1	0.70784	9.1	0.75635	9.1	0.7559
9.2	0.70776	9.2	0.7595	9.2	0.7549
9.3	0.70763	9.3	0.7595	9.3	0.7644
9.4	0.70774	9.4	0.7595	9.4	0.7502
9.5	0.70766	9.5	0.7595	9.5	0.7502
9.6	0.70768	9.6	0.76265	9.6	0.7615
9.7	0.7077	9.7	0.7595	9.7	0.7587
9.8	0.70778	9.8	0.7595	9.8	0.7521
9.9	5.65778	9.9	0.75635	9.9	0.7596
10	30.2333	10	0.769	10	33.8124
10.1	29.7667	10.1	84.9874	10.1	37.4924
10.2	29.5889	10.2	89.3228	10.2	38.6924
10.3	29.4778	10.3	88.6582	10.3	38.2924
10.4	29.4111	10.4	88.2152	10.4	37.8992
10.5	29.3444	10.5	87.9621	10.5	37.3502
10.6	29.3	10.6	87.7405	10.6	37.1552
10.7	29.2556	10.7	87.5823	10.7	36.6602
10.8	29.2333	10.8	87.424	10.8	36.3332
10.9	29.1889	10.9	87.2974	10.9	36.1512
11	29.1667	11	87.2342	11	35.3424
11.1	29.1444	11.1	87.1393	11.1	35.1724
11.2	29.1222	11.2	87.076	11.2	34.6972
11.3	29.1	11.3	87.0126	11.3	34.4924
11.4	29.0778	11.4	86.9493	11.4	34.2412
11.5	29.0556	11.5	86.8861	11.5	34.1024
11.6	29.0333	11.6	86.7912	11.6	33.6224
11.7	29.0111	11.7	86.7279	11.7	33.1824
11.8	28.9889	11.8	86.6646	11.8	32.8824
11.9	28.9889	11.9	86.6329	11.9	32.5124
12	28.9667	12	86.6012	12	32.2524
12.1	28.9444	12.1	86.5696	12.1	31.9224
12.2	28.9222	12.2	86.5696	12.2	31.7124
12.3	28.9222	12.3	86.5379	12.3	31.4224
12.4	28.9	12.4	86.5379	12.4	31.2224
12.5	28.8778	12.5	86.5063	12.5	30.9724
12.6	28.8556	12.6	86.4747	12.6	30.8224
12.7	28.8556	12.7	86.4747	12.7	30.6224
12.8	28.8333	12.8	86.443	12.8	30.4824
12.9	28.8333	12.9	86.443	12.9	30.3224
13	28.8111	13	86.4114	13	30.2124
13.1	28.7889	13.1	86.3798	13.1	30.0724
13.2	28.7889	13.2	86.3481	13.2	29.9824
13.3	28.7667	13.3	86.3165	13.3	29.8524
13.4	28.7444	13.4	86.2848	13.4	29.7724
13.5	28.7444	13.5	86.2532	13.5	29.6624
13.6	28.7222	13.6	86.2532	13.6	31.5724
13.7	28.7222	13.7	86.2215	13.7	31.4724
13.8	28.7	13.8	86.2215	13.8	31.4024
13.9	28.7	13.9	86.1899	13.9	31.3224
14	28.6778	14	86.1899	14	31.2524
14.1	28.6778	14.1	86.1266	14.1	31.1924
14.2	28.6556	14.2	86.0949	14.2	31.1124
14.3	28.6333	14.3	86.0316	14.3	31.0524
14.4	28.6333	14.4	86	14.4	30.9924
14.5	28.6111	14.5	85.9367	14.5	30.9624
14.6	28.6111	14.6	85.9367	14.6	30.8824
14.7	28.6111	14.7	85.9051	14.7	30.8424
14.8	28.5889	14.8	85.9051	14.8	30.8024
14.9	28.5889	14.9	85.9051	14.9	30.7524
15	28.5667	15	85.9051	15	30.6824
15.1	28.5667	15.1	85.8734	15.1	30.6624
15.2	28.5444	15.2	85.8418	15.2	30.6024
15.3	28.5444	15.3	85.8101	15.3	30.5624
15.4	28.5222	15.4	85.8101	15.4	30.5224
15.5	28.5222	15.5	85.8101	15.5	30.4824
15.6	28.5	15.6	85.8101	15.6	30.4524
15.7	28.5	15.7	85.8418	15.7	30.4424
15.8	28.4778	15.8	85.8418	15.8	30.3824
15.9	28.4778	15.9	85.8418	15.9	30.3524
16	28.4556	16	85.8734	16	30.3424
16.1	28.4556	16.1	85.8734	16.1	30.2924
16.2	28.4556	16.2	85.8418	16.2	30.2724
16.3	28.4333	16.3	85.7785	16.3	30.2424
16.4	28.4333	16.4	85.7468	16.4	30.2424
16.5	28.4111	16.5	85.7152	16.5	30.2024
16.6	28.4111	16.6	85.6835	16.6	30.1724
16.7	28.3889	16.7	85.6835	16.7	30.1524
16.8	28.3889	16.8	85.6835	16.8	30.1324
16.9	28.3667	16.9	85.7152	16.9	30.0924
17	28.3667	17	85.7468	17	30.0624
17.1	28.3444	17.1	85.7468	17.1	30.0924
17.2	28.3444	17.2	85.7468	17.2	30.0424
17.3	28.3444	17.3	85.7152	17.3	30.0324
17.4	28.3222	17.4	85.6835	17.4	29.9924
17.5	28.3222	17.5	85.6519	17.5	29.9724
17.6	28.3	17.6	85.6202	17.6	29.9624
17.7	28.3	17.7	85.557	17.7	29.9424
17.8	28.3	17.8	85.557	17.8	29.9224
17.9	28.2778	17.9	85.4937	17.9	29.9024
18	28.2778	18	85.4621	18	29.8824
18.1	28.2778	18.1	85.4304	18.1	29.8724
18.2	28.2556	18.2	85.4304	18.2	29.8624
18.3	28.2556	18.3	85.3988	18.3	29.8224
18.4	28.2333	18.4	85.3988	18.4	29.8424
18.5	28.2333	18.5	85.3988	18.5	29.8124
18.6	28.2111	18.6	85.3671	18.6	29.7924
18.7	28.2111	18.7	85.3671	18.7	29.7924
18.8	28.2111	18.8	85.3671	18.8	29.7624
18.9	28.1889	18.9	85.3671	18.9	29.7224
19	28.1889	19	85.3354	19	29.7324
19.1	28.1667	19.1	85.3354	19.1	29.7124
19.2	28.1667	19.2	85.3038	19.2	29.7224
19.3	28.1667	19.3	85.2721	19.3	29.7124
19.4	28.1444	19.4	85.2405	19.4	29.6924
19.5	28.1444	19.5	85.1772	19.5	29.6724
19.6	28.1222	19.6	85.1772	19.6	29.6824
19.7	28.1222	19.7	85.1772	19.7	29.6824
19.8	28.1	19.8	85.1456	19.8	29.6724
19.9	28.1	19.9	85.1456	19.9	29.6824
20	28.1	20	85.1456	20	29.6424
20.1	28.0778	20.1	85.1456	20.1	29.6224
20.2	28.0778	20.2	85.1772	20.2	29.6024
20.3	28.0556	20.3	85.2088	20.3	29.6324
20.4	28.0556	20.4	85.2405	20.4	29.6424
20.5	28.0333	20.5	85.2721	20.5	29.6124
20.6	28.0333	20.6	85.2721	20.6	29.6124
20.7	28.0111	20.7	85.2721	20.7	29.6124
20.8	28.0111	20.8	85.2721	20.8	29.5824
20.9	27.9889	20.9	85.2405	20.9	29.5824
21	27.9889	21	85.2088	21	29.5824
21.1	27.9889	21.1	85.2088	21.1	29.5824
21.2	27.9667	21.2	85.2088	21.2	29.5824
21.3	27.9667	21.3	85.1772	21.3	29.5424
21.4	27.9667	21.4	85.1772	21.4	29.5424
21.5	27.9444	21.5	85.1772	21.5	29.5624
21.6	27.9444	21.6	85.1772	21.6	29.5224
21.7	27.9444	21.7	85.1772	21.7	29.5524
21.8	27.9222	21.8	85.1772	21.8	29.5424
21.9	27.9222	21.9	85.2088	21.9	29.5424
22	27.9	22	85.2088	22	29.5224
22.1	27.9	22.1	85.2405	22.1	29.5224
22.2	27.9	22.2	85.2405	22.2	29.4924
22.3	27.9	22.3	85.2721	22.3	29.5224
22.4	27.8778	22.4	85.3038	22.4	29.5024
22.5	27.8778	22.5	85.3038	22.5	29.5124
22.6	27.8778	22.6	85.3038	22.6	29.4824
22.7	27.8556	22.7	85.3038	22.7	29.5024
22.8	27.8556	22.8	85.3038	22.8	29.5124
22.9	27.8556	22.9	85.3038	22.9	29.4924
23	27.8333	23	85.3038	23	29.5024
23.1	27.8333	23.1	85.3038	23.1	29.4624
23.2	27.8333	23.2	85.3038	23.2	29.4724
23.3	27.8111	23.3	85.2721	23.3	29.5024
23.4	27.8111	23.4	85.2405	23.4	29.4624
23.5	27.8111	23.5	85.2405	23.5	29.4724
23.6	27.8111	23.6	85.2721	23.6	29.4324
23.7	27.7889	23.7	85.2721	23.7	29.4124
23.8	27.7889	23.8	85.2721	23.8	29.4424
23.9	27.7889	23.9	85.2721	23.9	29.4424
24	27.7667	24	85.2405	24	29.4224
24.1	27.7667	24.1	85.2405	24.1	29.4224
24.2	27.7667	24.2	85.2088	24.2	29.4324
24.3	27.7667	24.3	85.2088	24.3	29.4224
24.4	27.7444	24.4	85.2088	24.4	29.4224
24.5	27.7444	24.5	85.2088	24.5	29.4224
24.6	27.7222	24.6	85.2088	24.6	29.4024
24.7	27.7222	24.7	85.2088	24.7	29.4024
24.8	27.7222	24.8	85.1772	24.8	29.3924
24.9	27.7	24.9	85.1456	24.9	29.4224
25	27.7	25	85.1139	25	29.4024
25.1	27.7	25.1	85.1139	25.1	29.3824
25.2	27.6778	25.2	85.1139	25.2	29.3924
25.3	27.6778	25.3	85.1139	25.3	29.3824
25.4	27.6778	25.4	85.1139	25.4	29.3824
25.5	27.6556	25.5	85.0823	25.5	29.3824
25.6	27.6556	25.6	85.0823	25.6	29.3524
25.7	27.6556	25.7	85.0823	25.7	29.3624
25.8	27.6333	25.8	85.0507	25.8	29.3824
25.9	27.6333	25.9	85.0823	25.9	29.3924
26	27.6333	26	85.0823	26	29.3724
26.1	27.6111	26.1	85.0823	26.1	29.3624
26.2	27.6111	26.2	85.0507	26.2	29.3724
26.3	27.6111	26.3	85.019	26.3	29.3824
26.4	27.5889	26.4	84.9874	26.4	29.3624
26.5	27.5889	26.5	84.9557	26.5	29.3424
26.6	27.5889	26.6	84.924	26.6	29.3424
26.7	27.5667	26.7	84.924	26.7	29.3024
26.8	27.5667	26.8	84.8924	26.8	29.3324
26.9	27.5667	26.9	84.8924	26.9	29.3224
27	27.5444	27	84.8607	27	29.3624
27.1	27.5444	27.1	84.8291	27.1	29.3024
27.2	27.5444	27.2	84.7974	27.2	29.3124
27.3	27.5444	27.3	84.7658	27.3	29.3024
27.4	27.5222	27.4	84.7658	27.4	29.2924
27.5	27.5222	27.5	84.7974	27.5	29.3124
27.6	27.5222	27.6	84.8291	27.6	29.3324
27.7	27.5	27.7	84.8607	27.7	29.2124
27.8	27.5	27.8	84.8607	27.8	29.3324
27.9	27.5	27.9	84.8607	27.9	29.3124
28	27.4778	28	84.8607	28	29.2724
28.1	27.4778	28.1	84.8607	28.1	29.2924
28.2	27.4778	28.2	84.8291	28.2	29.3524
28.3	27.4778	28.3	84.7974	28.3	29.2324
28.4	27.4556	28.4	84.7658	28.4	29.3324
28.5	27.4556	28.5	84.7658	28.5	29.2324
28.6	27.4333	28.6	84.7342	28.6	29.2824
28.7	27.4333	28.7	84.7342	28.7	29.2424
28.8	27.4333	28.8	84.7026	28.8	29.2724
28.9	27.4333	28.9	84.7342	28.9	29.2924
29	27.4111	29	84.7342	29	29.2924
29.1	27.4111	29.1	84.7658	29.1	29.2524
29.2	27.4111	29.2	84.7658	29.2	29.2224
29.3	27.3889	29.3	84.7658	29.3	29.2124
29.4	27.3889	29.4	84.7658	29.4	29.1224
29.5	27.3889	29.5	84.7342	29.5	29.1924
29.6	27.3889	29.6	84.7026	29.6	29.1724
29.7	27.3667	29.7	84.6709	29.7	29.1724
29.8	27.3667	29.8	84.6709	29.8	29.2024
29.9	27.3667	29.9	84.7026	29.9	29.1824
30	23.9667	30	84.7026	30	-2.5276
30.1	0.37978	30.1	4.84495	30.1	-5.0776
30.2	0.54507	30.2	-0.0285	30.2	-6.5576
30.3	0.59864	30.3	0.20255	30.3	-6.3776
30.4	0.62573	30.4	0.3323	30.4	-5.4396
30.5	0.64251	30.5	0.4209	30.5	-5.0556
30.6	0.65369	30.6	0.4842	30.6	-5.0506
30.7	0.66153	30.7	0.5285	30.7	-4.65686
30.8	0.66776	30.8	0.5633	30.8	-4.6456
30.9	0.67247	30.9	0.59495	30.9	-4.54216
31	0.67653	31	0.6171	31	-4.29926
31.1	0.67965	31.1	0.63925	31.1	-4.06386
31.2	0.68244	31.2	0.65825	31.2	-4.0226
31.3	0.6844	31.3	0.67405	31.3	-3.7496
31.4	0.6866	31.4	0.68355	31.4	-3.5146
31.5	0.68817	31.5	0.69935	31.5	-3.2816
31.6	0.68975	31.6	0.70885	31.6	-3.1036
31.7	0.69076	31.7	0.7152	31.7	-2.9246
31.8	0.69216	31.8	0.72785	31.8	-2.7686
31.9	0.69336	31.9	0.731	31.9	-2.6256
32	0.69416	32	0.73735	32	-2.4926
32.1	0.69504	32.1	0.74685	32.1	-2.3716
32.2	0.69586	32.2	0.75	32.2	-2.2616
32.3	0.69638	32.3	0.75635	32.3	-2.1596
32.4	0.69707	32.4	0.76265	32.4	-2.0616
32.5	0.6976	32.5	0.7658	32.5	-1.9796
32.6	0.69823	32.6	0.77215	32.6	-1.8876
32.7	0.69869	32.7	0.7753	32.7	-1.8196
32.8	0.69915	32.8	0.7753	32.8	-1.7426
32.9	0.69974	32.9	0.7785	32.9	-1.6686
33	0.70003	33	0.78165	33	-1.6036
33.1	0.70027	33.1	0.78795	33.1	-1.5436
33.2	0.7005	33.2	0.78795	33.2	-1.4806
33.3	0.7009	33.3	0.79115	33.3	-1.4316
33.4	0.70127	33.4	0.7943	33.4	-1.3816
33.5	0.70155	33.5	0.79745	33.5	-1.3286
33.6	0.70194	33.6	0.80065	33.6	-1.2876
33.7	0.70215	33.7	0.8038	33.7	-1.2416
33.8	0.70224	33.8	0.8038	33.8	-1.1956
33.9	0.70239	33.9	0.8038	33.9	-1.1576
34	0.70258	34	0.80695	34	-1.1206
34.1	0.70283	34.1	0.80695	34.1	-1.0726
34.2	0.7031	34.2	0.81015	34.2	-1.0406
34.3	0.70316	34.3	0.81015	34.3	-0.9956
34.4	0.70344	34.4	0.81015	34.4	-0.9696
34.5	0.70377	34.5	0.8133	34.5	-0.9436
34.6	0.70369	34.6	0.8133	34.6	-0.9106
34.7	0.704	34.7	0.8133	34.7	-0.8813
34.8	0.70417	34.8	0.8133	34.8	-0.852
34.9	0.70421	34.9	0.81645	34.9	-0.8227
35	0.70423	35	0.81645	35	-0.7859
35.1	0.70451	35.1	0.8196	35.1	-0.7594
35.2	0.70457	35.2	0.8196	35.2	-0.732
35.3	0.70463	35.3	0.8228	35.3	-0.7113
35.4	0.7047	35.4	0.8228	35.4	-0.6933
35.5	0.70488	35.5	0.8196	35.5	-0.6706
35.6	0.70495	35.6	0.82595	35.6	-0.6527
35.7	0.70514	35.7	0.8228	35.7	-0.6187
35.8	0.70514	35.8	0.82595	35.8	-0.6092
35.9	0.70509	35.9	0.82595	35.9	-0.6007
36	0.70526	36	0.82595	36	-0.5695
36.1	0.70545	36.1	0.8291	36.1	-0.5507
36.2	0.70556	36.2	0.8291	36.2	-0.5327
36.3	0.70556	36.3	0.82595	36.3	-0.5138
36.4	0.70558	36.4	0.82595	36.4	-0.5006
36.5	0.7057	36.5	0.8291	36.5	-0.4836
36.6	0.7057	36.6	0.8291	36.6	-0.4722
36.7	0.70568	36.7	0.8291	36.7	-0.4486
36.8	0.70574	36.8	0.8291	36.8	-0.426
36.9	0.70593	36.9	0.8291	36.9	-0.4175
37	0.70572	37	0.8291	37	-0.4071
37.1	0.70602	37.1	0.8291	37.1	-0.3863
37.2	0.70614	37.2	0.8291	37.2	-0.374
37.3	0.7061	37.3	0.8323	37.3	-0.3683
37.4	0.7061	37.4	0.8323	37.4	-0.3428
37.5	0.70618	37.5	0.8291	37.5	-0.3324
37.6	0.70623	37.6	0.8291	37.6	-0.3239
37.7	0.70642	37.7	0.8291	37.7	-0.3107
37.8	0.70629	37.8	0.8323	37.8	-0.2975
37.9	0.70642	37.9	0.8323	37.9	-0.2871
38	0.70644	38	0.8323	38	-0.2814
38.1	0.70642	38.1	0.8323	38.1	-0.2606
38.2	0.70656	38.2	0.8323	38.2	-0.2502
38.3	0.70663	38.3	0.83545	38.3	-0.2408
38.4	0.70635	38.4	0.83545	38.4	-0.2247
38.5	0.70644	38.5	0.83545	38.5	-0.2181
38.6	0.70635	38.6	0.83545	38.6	-0.2096
38.7	0.70648	38.7	0.83545	38.7	-0.1973
38.8	0.70679	38.8	0.83545	38.8	-0.1879
38.9	0.70669	38.9	0.83545	38.9	-0.1747
39	0.70663	39	0.8386	39	-0.1662
39.1	0.70679	39.1	0.83545	39.1	-0.151
39.2	0.70667	39.2	0.83545	39.2	-0.1539
39.3	0.70675	39.3	0.83545	39.3	-0.1425
39.4	0.70671	39.4	0.83545	39.4	-0.1284
39.5	0.70673	39.5	0.83545	39.5	-0.118
39.6	0.70682	39.6	0.83545	39.6	-0.1114
39.7	0.70682	39.7	0.83545	39.7	-0.1076
39.8	0.70694	39.8	0.83545	39.8	-0.0972
39.9	0.70692	39.9	0.83545	39.9	-0.0878
40	0.70686	40	0.8323	40	-0.0849
40.1	0.70707	40.1	0.83545	40.1	-0.0717
40.2	0.70715	40.2	0.8386	40.2	-0.066
40.3	0.70713	40.3	0.83545	40.3	-0.0717
40.4	0.70734	40.4	0.83545	40.4	-0.0509
40.5	0.70719	40.5	0.83545	40.5	-0.0509
40.6	0.70705	40.6	0.8323	40.6	-0.04524
40.7	0.70728	40.7	0.83545	40.7	-0.02918
40.8	0.70698	40.8	0.8323	40.8	-0.02163
40.9	0.70702	40.9	0.83545	40.9	-0.01785
41	0.70732	41	0.8323	41	-0.01501
41.1	0.70757	41.1	0.8323	41.1	-0.00179
41.2	0.70744	41.2	0.8323	41.2	-0.0084
41.3	0.70747	41.3	0.8323	41.3	0.01049
41.4	0.70726	41.4	0.83545	41.4	0.00577
41.5	0.70734	41.5	0.8291	41.5	0.02183
41.6	0.70738	41.6	0.8323	41.6	0.0275
41.7	0.7074	41.7	0.8323	41.7	0.03317
41.8	0.70761	41.8	0.83545	41.8	0.03411
41.9	0.70749	41.9	0.8323	41.9	0.03222
42	0.70776	42	0.83545	42	0.04072
42.1	0.70763	42.1	0.83545	42.1	0.05773
42.2	0.70742	42.2	0.8323	42.2	0.06906
42.3	0.70744	42.3	0.83545	42.3	0.06623
42.4	0.70747	42.4	0.83545	42.4	0.08512
42.5	0.7077	42.5	0.83545	42.5	0.07946
42.6	0.70751	42.6	0.83545	42.6	0.08512
42.7	0.70753	42.7	0.83545	42.7	0.08134
42.8	0.70759	42.8	0.8323	42.8	0.08985
42.9	0.70774	42.9	0.83545	42.9	0.10685
43	0.70749	43	0.83545	43	0.10307
43.1	0.70753	43.1	0.83545	43.1	0.09551
43.2	0.70749	43.2	0.8323	43.2	0.11063
43.3	0.70759	43.3	0.8323	43.3	0.11724
43.4	0.70761	43.4	0.83545	43.4	0.11819
43.5	0.70753	43.5	0.8323	43.5	0.12008
43.6	0.70772	43.6	0.83545	43.6	0.12197
43.7	0.70757	43.7	0.83545	43.7	0.13803
43.8	0.70726	43.8	0.83545	43.8	0.14464
43.9	0.70747	43.9	0.83545	43.9	0.15031
44	0.70755	44	0.8323	44	0.14842
44.1	0.70749	44.1	0.8323	44.1	0.1522
44.2	0.70763	44.2	0.8323	44.2	0.1635
44.3	0.70778	44.3	0.8323	44.3	0.1579
44.4	0.70755	44.4	0.83545	44.4	0.1664
44.5	0.70749	44.5	0.83545	44.5	0.1777
44.6	0.70751	44.6	0.8291	44.6	0.173
44.7	0.70763	44.7	0.8323	44.7	0.1768
44.8	0.7077	44.8	0.83545	44.8	0.1815
44.9	0.70766	44.9	0.8291	44.9	0.1853
45	0.70772	45	0.8323	45	0.1919
45.1	0.70766	45.1	0.8291	45.1	0.1985
45.2	0.70763	45.2	0.8323	45.2	0.2013
45.3	0.70768	45.3	0.8323	45.3	0.2127
45.4	0.7077	45.4	0.8291	45.4	0.2089
45.5	0.70742	45.5	0.8323	45.5	0.2098
45.6	0.70757	45.6	0.8291	45.6	0.2108
45.7	0.7074	45.7	0.8291	45.7	0.2202
45.8	0.70761	45.8	0.8323	45.8	0.2297
45.9	0.70782	45.9	0.8323	45.9	0.2325
46	0.7077	46	0.8323	46	0.2429
46.1	0.70776	46.1	0.8323	46.1	0.2419
46.2	0.70768	46.2	0.8291	46.2	0.2438
46.3	0.70755	46.3	0.8323	46.3	0.2457
46.4	0.70761	46.4	0.8323	46.4	0.2467
46.5	0.7078	46.5	0.8323	46.5	0.2646
46.6	0.70763	46.6	0.83545	46.6	0.258
46.7	0.70755	46.7	0.8323	46.7	0.2589
46.8	0.70766	46.8	0.8323	46.8	0.2589
46.9	0.70776	46.9	0.8323	46.9	0.2684
47	0.70774	47	0.8323	47	0.2684
47.1	0.70763	47.1	0.83545	47.1	0.2646
47.2	0.7077	47.2	0.8323	47.2	0.2778
47.3	0.70766	47.3	0.8323	47.3	0.2854
47.4	0.70751	47.4	0.8323	47.4	0.2892
47.5	0.70766	47.5	0.83545	47.5	0.293
47.6	0.70763	47.6	0.8323	47.6	0.2901
47.7	0.70766	47.7	0.8291	47.7	0.2882
47.8	0.70768	47.8	0.83545	47.8	0.2901
47.9	0.7077	47.9	0.83545	47.9	0.2977
48	0.70747	48	0.8291	48	0.293
48.1	0.70751	48.1	0.8323	48.1	0.3081
48.2	0.70776	48.2	0.8323	48.2	0.3118
48.3	0.70768	48.3	0.8323	48.3	0.3204
48.4	0.70768	48.4	0.83545	48.4	0.3185
48.5	0.70761	48.5	0.83545	48.5	0.3175
48.6	0.70761	48.6	0.83545	48.6	0.3251
48.7	0.70776	48.7	0.8323	48.7	0.3222
48.8	0.70759	48.8	0.83545	48.8	0.3307
48.9	0.70778	48.9	0.83545	48.9	0.3317
49	0.70755	49	0.8323	49	0.3345
49.1	0.70768	49.1	0.8323	49.1	0.3364
49.2	0.70776	49.2	0.83545	49.2	0.3383
49.3	0.70747	49.3	0.83545	49.3	0.3317
49.4	0.70761	49.4	0.83545	49.4	0.343
49.5	0.7078	49.5	0.83545	49.5	0.3477
49.6	0.70757	49.6	0.83545	49.6	0.3534
49.7	0.70761	49.7	0.8323	49.7	0.36
49.8	0.70772	49.8	0.8323	49.8	0.3544
49.9	0.70774	49.9	0.83545	49.9	0.3629
50	0.70732	50	0.83545	50	38.4842
50.1	12.0267	50.1	2.6139	50.1	38.8242
50.2	29.6333	50.2	90.1456	50.2	38.2612
50.3	29.2333	50.3	89.6709	50.3	38.1472
50.4	29.0556	50.4	89.0379	50.4	37.8882
50.5	28.9444	50.5	88.6582	50.5	37.5672
50.6	28.8778	50.6	88.3734	50.6	37.3732
50.7	28.8111	50.7	88.1835	50.7	37.2652
50.8	28.7667	50.8	88.057	50.8	37.1092
50.9	28.7222	50.9	87.9621	50.9	36.2424
51	28.6778	51	87.8988	51	35.3424
51.1	28.6556	51.1	87.8354	51.1	34.6424
51.2	28.6333	51.2	87.7405	51.2	34.0624
51.3	28.5889	51.3	87.6456	51.3	33.5524
51.4	28.5667	51.4	87.5823	51.4	33.1424
51.5	28.5444	51.5	87.4874	51.5	32.7924
51.6	28.5	51.6	87.3924	51.6	32.4924
51.7	28.5	51.7	87.3291	51.7	32.2324
51.8	28.4778	51.8	87.2658	51.8	31.9824
51.9	28.4556	51.9	87.2342	51.9	31.7424
52	28.4333	52	87.2026	52	31.5624
52.1	28.4111	52.1	87.1393	52.1	31.4024
52.2	28.3889	52.2	87.1076	52.2	31.2624
52.3	28.3667	52.3	87.076	52.3	31.1224
52.4	28.3444	52.4	87.0443	52.4	30.9924
52.5	28.3444	52.5	87.0126	52.5	30.8824
52.6	28.3222	52.6	86.981	52.6	30.8024
52.7	28.3	52.7	86.981	52.7	30.6924
52.8	28.2778	52.8	86.9493	52.8	30.6224
52.9	28.2778	52.9	86.9177	52.9	30.5224
53	28.2556	53	86.8861	53	30.4524
53.1	28.2333	53.1	86.8861	53.1	30.3524
53.2	28.2333	53.2	86.8861	53.2	30.3224
53.3	28.2111	53.3	86.8544	53.3	30.2524
53.4	28.2111	53.4	86.8228	53.4	30.1924
53.5	28.1889	53.5	86.7912	53.5	30.1524
53.6	28.1667	53.6	86.7595	53.6	30.1024
53.7	28.1667	53.7	86.7279	53.7	30.0824
53.8	28.1444	53.8	86.7279	53.8	30.0224
53.9	28.1222	53.9	86.6962	53.9	30.0024
54	28.1222	54	86.6646	54	29.9724
54.1	28.1	54.1	86.6329	54.1	29.9124
54.2	28.1	54.2	86.6329	54.2	29.8724
54.3	28.0778	54.3	86.6329	54.3	29.8624
54.4	28.0778	54.4	86.6012	54.4	29.8424
54.5	28.0556	54.5	86.6012	54.5	29.8024
54.6	28.0556	54.6	86.6329	54.6	29.7624
54.7	28.0333	54.7	86.6329	54.7	29.7624
54.8	28.0333	54.8	86.6012	54.8	29.7124
54.9	28.0111	54.9	86.6012	54.9	29.7024
55	27.9889	55	86.5696	55	29.6824
55.1	27.9889	55.1	86.5696	55.1	29.6724
55.2	27.9667	55.2	86.5696	55.2	29.6524
55.3	27.9667	55.3	86.6012	55.3	29.6524
55.4	27.9444	55.4	86.6012	55.4	29.5924
55.5	27.9444	55.5	86.6012	55.5	29.5924
55.6	27.9222	55.6	86.5696	55.6	29.5724
55.7	27.9222	55.7	86.5379	55.7	29.5624
55.8	27.9222	55.8	86.5063	55.8	29.5424
55.9	27.9	55.9	86.4747	55.9	29.5324
56	27.9	56	86.443	56	29.4924
56.1	27.8778	56.1	86.443	56.1	29.4824
56.2	27.8778	56.2	86.4747	56.2	29.5024
56.3	27.8556	56.3	86.5063	56.3	29.4924
56.4	27.8556	56.4	86.4747	56.4	29.4724
56.5	27.8556	56.5	86.4747	56.5	29.4424
56.6	27.8333	56.6	86.443	56.6	29.4424
56.7	27.8333	56.7	86.443	56.7	29.4424
56.8	27.8111	56.8	86.4114	56.8	29.4324
56.9	27.8111	56.9	86.4114	56.9	29.4224
57	27.7889	57	86.4114	57	29.4224
57.1	27.7889	57.1	86.4114	57.1	29.3824
57.2	27.7667	57.2	86.3798	57.2	29.3624
57.3	27.7667	57.3	86.3798	57.3	29.3724
57.4	27.7444	57.4	86.3481	57.4	29.3424
57.5	27.7444	57.5	86.3481	57.5	29.3424
57.6	27.7444	57.6	86.3165	57.6	29.3424
57.7	27.7222	57.7	86.3165	57.7	29.3424
57.8	27.7222	57.8	86.3165	57.8	29.3324
57.9	27.7	57.9	86.3165	57.9	29.3024
58	27.7	58	86.3165	58	29.3224
58.1	27.7	58.1	86.2848	58.1	29.3124
58.2	27.6778	58.2	86.2848	58.2	29.2824
58.3	27.6778	58.3	86.2532	58.3	29.3024
58.4	27.6778	58.4	86.2532	58.4	29.2824
58.5	27.6556	58.5	86.2532	58.5	29.2524
58.6	27.6556	58.6	86.2532	58.6	29.2524
58.7	27.6556	58.7	86.2532	58.7	29.2524
58.8	27.6333	58.8	86.2532	58.8	29.2624
58.9	27.6333	58.9	86.2532	58.9	29.2324
59	27.6333	59	86.2532	59	29.2024
59.1	27.6111	59.1	86.2532	59.1	29.2324
59.2	27.6111	59.2	86.2532	59.2	29.1824
59.3	27.6111	59.3	86.2532	59.3	29.1824
59.4	27.5889	59.4	86.2215	59.4	29.1824
59.5	27.5889	59.5	86.1582	59.5	29.2024
59.6	27.5889	59.6	86.1266	59.6	29.1824
59.7	27.5667	59.7	86.0949	59.7	29.1524
59.8	27.5667	59.8	86.0316	59.8	29.1724
59.9	27.5667	59.9	86.0316	59.9	29.1624
60	27.5444	60	86.0316	60	29.1524
60.1	27.5444	60.1	86.0316	60.1	29.1624
60.2	27.5444	60.2	86.0633	60.2	29.1324
60.3	27.5222	60.3	86.0633	60.3	29.1424
60.4	27.5222	60.4	86.0633	60.4	29.1624
60.5	27.5222	60.5	86.0633	60.5	29.1424
60.6	27.5	60.6	86.0316	60.6	29.1224
60.7	27.5	60.7	86	60.7	29.1324
60.8	27.5	60.8	85.9684	60.8	29.1124
60.9	27.4778	60.9	85.9684	60.9	29.1124
61	27.4778	61	86	61	29.1124
61.1	27.4778	61.1	86	61.1	29.0924
61.2	27.4556	61.2	86	61.2	29.0924
61.3	27.4556	61.3	86	61.3	29.0924
61.4	27.4333	61.4	86.0316	61.4	29.1024
61.5	27.4333	61.5	86.0316	61.5	29.0924
61.6	27.4333	61.6	86.0633	61.6	29.0724
61.7	27.4111	61.7	86.0949	61.7	29.0924
61.8	27.4111	61.8	86.0949	61.8	29.0924
61.9	27.4111	61.9	86.0949	61.9	29.1224
62	27.4111	62	86.0949	62	29.0924
62.1	27.3889	62.1	86.0633	62.1	29.0924
62.2	27.3889	62.2	86.0633	62.2	29.0724
62.3	27.3889	62.3	86.0949	62.3	29.0424
62.4	27.3889	62.4	86.0949	62.4	29.0724
62.5	27.3667	62.5	86.1266	62.5	29.0424
62.6	27.3667	62.6	86.1266	62.6	29.0624
62.7	27.3667	62.7	86.1266	62.7	29.0524
62.8	27.3444	62.8	86.1266	62.8	29.0424
62.9	27.3444	62.9	86.1266	62.9	29.0424
63	27.3444	63	86.1266	63	29.0424
63.1	27.3444	63.1	86.1266	63.1	29.0924
63.2	27.3222	63.2	86.1266	63.2	29.0724
63.3	27.3222	63.3	86.0949	63.3	29.0524
63.4	27.3222	63.4	86.0633	63.4	29.0624
63.5	27.3	63.5	86.0316	63.5	29.0424
63.6	27.3	63.6	86	63.6	29.0424
63.7	27.3	63.7	86	63.7	29.0624
63.8	27.3	63.8	86	63.8	29.0224
63.9	27.2778	63.9	86.0316	63.9	29.0324
64	27.2778	64	86.0633	64	29.0224
64.1	27.2778	64.1	86.0949	64.1	29.0224
64.2	27.2556	64.2	86.0949	64.2	29.0424
64.3	27.2556	64.3	86.0949	64.3	29.0524
64.4	27.2556	64.4	86.0633	64.4	29.0224
64.5	27.2333	64.5	86.0316	64.5	29.0424
64.6	27.2333	64.6	86	64.6	29.0224
64.7	27.2333	64.7	85.9684	64.7	29.0224
64.8	27.2333	64.8	85.9367	64.8	29.0124
64.9	27.2111	64.9	85.9367	64.9	29.0124
65	27.2111	65	85.9684	65	29.0024
65.1	27.2111	65.1	86	65.1	29.0024
65.2	27.2111	65.2	86	65.2	29.0224
65.3	27.1889	65.3	86	65.3	28.9924
65.4	27.1889	65.4	85.9684	65.4	28.9924
65.5	27.1889	65.5	85.9684	65.5	28.9824
65.6	27.1667	65.6	85.9684	65.6	29.0124
65.7	27.1667	65.7	85.9684	65.7	29.0024
65.8	27.1667	65.8	86	65.8	29.0024
65.9	27.1667	65.9	86	65.9	29.0324
66	27.1444	66	86	66	28.9924
66.1	27.1444	66.1	85.9684	66.1	28.9824
66.2	27.1444	66.2	85.9684	66.2	28.9724
66.3	27.1444	66.3	85.9684	66.3	29.0024
66.4	27.1444	66.4	86	66.4	28.9824
66.5	27.1222	66.5	86	66.5	28.9824
66.6	27.1222	66.6	86	66.6	28.9924
66.7	27.1222	66.7	86	66.7	28.9824
66.8	27.1222	66.8	86	66.8	28.9924
66.9	27.1222	66.9	86	66.9	29.0024
67	27.1	67	86.0316	67	29.0024
67.1	27.1	67.1	86.0316	67.1	28.9824
67.2	27.1	67.2	86	67.2	28.9724
67.3	27.1	67.3	85.9684	67.3	28.9724
67.4	27.0778	67.4	85.9367	67.4	28.9724
67.5	27.0778	67.5	85.9051	67.5	28.9424
67.6	27.0778	67.6	85.8734	67.6	28.9524
67.7	27.0778	67.7	85.8418	67.7	28.9524
67.8	27.0556	67.8	85.8418	67.8	28.9724
67.9	27.0556	67.9	85.8734	67.9	28.9524
68	27.0556	68	85.9367	68	28.9624
68.1	27.0556	68.1	85.9684	68.1	28.9624
68.2	27.0333	68.2	86	68.2	28.9924
68.3	27.0333	68.3	86	68.3	28.9624
68.4	27.0333	68.4	85.9684	68.4	28.9824
68.5	27.0333	68.5	85.9684	68.5	28.9624
68.6	27.0111	68.6	85.9367	68.6	28.9824
68.7	27.0111	68.7	85.9367	68.7	28.9624
68.8	27.0111	68.8	85.9367	68.8	28.9624
68.9	27.0111	68.9	85.9367	68.9	28.9624
69	26.9889	69	85.9051	69	28.9924
69.1	26.9889	69.1	85.9051	69.1	28.9724
69.2	26.9889	69.2	85.9051	69.2	28.9624
69.3	26.9889	69.3	85.9051	69.3	28.9524
69.4	26.9667	69.4	85.8734	69.4	28.9324
69.5	26.9667	69.5	85.8418	69.5	28.9624
69.6	26.9667	69.6	85.8418	69.6	28.9824
69.7	26.9667	69.7	85.8418	69.7	28.9624
69.8	26.9444	69.8	85.8418	69.8	28.9724
69.9	26.9444	69.9	85.8101	69.9	28.9624
70	26.9444	70	85.8418	70	-3.1776
70.1	26.9444	70.1	85.8418	70.1	-4.1176
70.2	17.8844	70.2	85.3354	70.2	-6.6976
70.3	0.39356	70.3	-0.3576	70.3	-5.5476
70.4	0.5354	70.4	0.0443	70.4	-5.28946
70.5	0.58922	70.5	0.2595	70.5	-4.95166
70.6	0.61729	70.6	0.37975	70.6	-4.64946
70.7	0.63493	70.7	0.4652	70.7	-4.4226
70.8	0.64731	70.8	0.5253	70.8	-4.20706
70.9	0.65582	70.9	0.57595	70.9	-3.85476
71	0.66249	71	0.6076	71	-3.8066
71.1	0.66784	71.1	0.63925	71.1	-3.67476
71.2	0.67211	71.2	0.66455	71.2	-3.44276
71.3	0.67576	71.3	0.6867	71.3	-3.31476
71.4	0.6786	71.4	0.70255	71.4	-3.2006
71.5	0.68127	71.5	0.71835	71.5	-3.1776
71.6	0.68332	71.6	0.731	71.6	-2.9886
71.7	0.68544	71.7	0.74365	71.7	-2.72597
71.8	0.68704	71.8	0.75315	71.8	-2.66597
71.9	0.68813	71.9	0.7658	71.9	-2.60001
72	0.6896	72	0.7595	72	-2.5806
72.1	0.6909	72.1	0.76265	72.1	-2.4506
72.2	0.69197	72.2	0.77215	72.2	-2.3346
72.3	0.69298	72.3	0.7753	72.3	-2.2336
72.4	0.69384	72.4	0.78165	72.4	-2.1336
72.5	0.69462	72.5	0.78795	72.5	-2.0536
72.6	0.69535	72.6	0.7943	72.6	-1.9726
72.7	0.69594	72.7	0.79745	72.7	-1.8786
72.8	0.69661	72.8	0.7943	72.8	-1.8056
72.9	0.69714	72.9	0.80065	72.9	-1.7376
73	0.69756	73	0.80695	73	-1.6646
73.1	0.69806	73.1	0.80695	73.1	-1.6156
73.2	0.69871	73.2	0.81015	73.2	-1.5546
73.3	0.69892	73.3	0.8133	73.3	-1.4856
73.4	0.69951	73.4	0.8196	73.4	-1.4296
73.5	0.69964	73.5	0.81645	73.5	-1.3876
73.6	0.70006	73.6	0.8196	73.6	-1.3426
73.7	0.70043	73.7	0.8228	73.7	-1.2806
73.8	0.70077	73.8	0.82595	73.8	-1.2386
73.9	0.70111	73.9	0.82595	73.9	-1.1806
74	0.70136	74	0.8291	74	-1.1566
74.1	0.70157	74.1	0.82595	74.1	-1.1246
74.2	0.70197	74.2	0.8291	74.2	-1.0946
74.3	0.70205	74.3	0.8291	74.3	-1.0666
74.4	0.70213	74.4	0.83545	74.4	-1.0156
74.5	0.70236	74.5	0.8323	74.5	-0.9626
74.6	0.70262	74.6	0.83545	74.6	-0.9506
74.7	0.70285	74.7	0.83545	74.7	-0.9276
74.8	0.70297	74.8	0.8386	74.8	-0.8822
74.9	0.70329	74.9	0.8386	74.9	-0.8586
75	0.70354	75	0.8386	75	-0.8331
75.1	0.7036	75.1	0.8386	75.1	-0.7982
75.2	0.70358	75.2	0.84175	75.2	-0.7859
75.3	0.70379	75.3	0.84175	75.3	-0.7575
75.4	0.70406	75.4	0.84175	75.4	-0.7311
75.5	0.704	75.5	0.84175	75.5	-0.7094
75.6	0.70434	75.6	0.84495	75.6	-0.6772
75.7	0.7043	75.7	0.84175	75.7	-0.6583
75.8	0.70432	75.8	0.8481	75.8	-0.6385
75.9	0.70451	75.9	0.8481	75.9	-0.6064
76	0.70478	76	0.8481	76	-0.5998
76.1	0.70484	76.1	0.8481	76.1	-0.5752
76.2	0.70488	76.2	0.8481	76.2	-0.5648
76.3	0.70505	76.3	0.8481	76.3	-0.5422
76.4	0.7049	76.4	0.85125	76.4	-0.528
76.5	0.70509	76.5	0.8481	76.5	-0.5044
76.6	0.70499	76.6	0.85125	76.6	-0.4845
76.7	0.70524	76.7	0.8481	76.7	-0.4647
76.8	0.70543	76.8	0.85125	76.8	-0.442
76.9	0.70537	76.9	0.85445	76.9	-0.4401
77	0.70528	77	0.85445	77	-0.4212
77.1	0.70537	77.1	0.85125	77.1	-0.4156
77.2	0.70547	77.2	0.85125	77.2	-0.3929
77.3	0.70547	77.3	0.85125	77.3	-0.3797
77.4	0.7056	77.4	0.8576	77.4	-0.3702
77.5	0.70547	77.5	0.85125	77.5	-0.3513
77.6	0.70574	77.6	0.8576	77.6	-0.3353
77.7	0.70585	77.7	0.8576	77.7	-0.322
77.8	0.70587	77.8	0.8576	77.8	-0.3135
77.9	0.70579	77.9	0.8576	77.9	-0.305
78	0.70585	78	0.85445	78	-0.2871
78.1	0.70608	78.1	0.86075	78.1	-0.271
78.2	0.70602	78.2	0.8576	78.2	-0.2578
78.3	0.70627	78.3	0.8576	78.3	-0.2512
78.4	0.70633	78.4	0.86075	78.4	-0.2399
78.5	0.70629	78.5	0.8576	78.5	-0.2238
78.6	0.70627	78.6	0.86075	78.6	-0.2181
78.7	0.70623	78.7	0.8576	78.7	-0.204
78.8	0.70625	78.8	0.86075	78.8	-0.1936
78.9	0.70621	78.9	0.86075	78.9	-0.186
79	0.70625	79	0.8576	79	-0.1681
79.1	0.70633	79.1	0.8639	79.1	-0.1662
79.2	0.70644	79.2	0.8639	79.2	-0.1596
79.3	0.7065	79.3	0.86075	79.3	-0.1463
79.4	0.70648	79.4	0.86075	79.4	-0.134
79.5	0.70669	79.5	0.8639	79.5	-0.1331
79.6	0.7066	79.6	0.8639	79.6	-0.1274
79.7	0.70671	79.7	0.86075	79.7	-0.1161
79.8	0.7066	79.8	0.8639	79.8	-0.1057
79.9	0.70665	79.9	0.86075	79.9	-0.1038
80	0.70658	80	0.86075	80	-0.0868
80.1	0.70663	80.1	0.8639	80.1	-0.084
80.2	0.70665	80.2	0.8639	80.2	-0.0745
80.3	0.70675	80.3	0.8639	80.3	-0.0641
80.4	0.70663	80.4	0.8639	80.4	-0.0556
80.5	0.70663	80.5	0.86075	80.5	-0.049
80.6	0.70679	80.6	0.8639	80.6	-0.04147
80.7	0.70663	80.7	0.86075	80.7	-0.04335
80.8	0.70682	80.8	0.8639	80.8	-0.03202
80.9	0.70677	80.9	0.8639	80.9	-0.03107
81	0.70684	81	0.8639	81	-0.01785
81.1	0.70675	81.1	0.8671	81.1	-0.0084
81.2	0.70679	81.2	0.8639	81.2	-0.00462
81.3	0.70684	81.3	0.8639	81.3	0.01144
81.4	0.70686	81.4	0.8639	81.4	0.00766
81.5	0.70686	81.5	0.8671	81.5	0.01333
81.6	0.70705	81.6	0.8671	81.6	0.02277
81.7	0.70692	81.7	0.8671	81.7	0.02939
81.8	0.7069	81.8	0.8639	81.8	0.03694
81.9	0.70707	81.9	0.8671	81.9	0.03411
82	0.70692	82	0.8671	82	0.04828
82.1	0.70719	82.1	0.8639	82.1	0.05112
82.2	0.707	82.2	0.8639	82.2	0.06434
82.3	0.70711	82.3	0.8671	82.3	0.06717
82.4	0.70707	82.4	0.8671	82.4	0.07095
82.5	0.70709	82.5	0.8671	82.5	0.08134
82.6	0.70713	82.6	0.8671	82.6	0.07757
82.7	0.70698	82.7	0.8671	82.7	0.0804
82.8	0.70705	82.8	0.87025	82.8	0.08134
82.9	0.70707	82.9	0.8671	82.9	0.08607
83	0.70724	83	0.87025	83	0.10307
83.1	0.70724	83.1	0.8671	83.1	0.10685
83.2	0.70726	83.2	0.8671	83.2	0.12291
83.3	0.70717	83.3	0.87025	83.3	0.11157
83.4	0.70728	83.4	0.8671	83.4	0.12386
83.5	0.70724	83.5	0.8671	83.5	0.12858
83.6	0.70705	83.6	0.8671	83.6	0.12669
83.7	0.7073	83.7	0.87025	83.7	0.1333
83.8	0.70738	83.8	0.87025	83.8	0.14464
83.9	0.70734	83.9	0.8671	83.9	0.1522
84	0.7073	84	0.8671	84	0.1607
84.1	0.70738	84.1	0.87025	84.1	0.1598
84.2	0.70726	84.2	0.87025	84.2	0.1645
84.3	0.70726	84.3	0.87025	84.3	0.1616
84.4	0.70717	84.4	0.87025	84.4	0.1711
84.5	0.70715	84.5	0.87025	84.5	0.1683
84.6	0.70749	84.6	0.87025	84.6	0.1673
84.7	0.70728	84.7	0.87025	84.7	0.1824
84.8	0.70728	84.8	0.87025	84.8	0.1824
84.9	0.70738	84.9	0.8734	84.9	0.189
85	0.70736	85	0.8671	85	0.1947
85.1	0.70742	85.1	0.87025	85.1	0.2108
85.2	0.7073	85.2	0.87025	85.2	0.2004
85.3	0.7074	85.3	0.87025	85.3	0.2089
85.4	0.70763	85.4	0.8671	85.4	0.2164
85.5	0.70738	85.5	0.87025	85.5	0.2174
85.6	0.7074	85.6	0.8671	85.6	0.2174
85.7	0.70736	85.7	0.8671	85.7	0.2249
85.8	0.70738	85.8	0.8671	85.8	0.2344
85.9	0.70736	85.9	0.87025	85.9	0.2363
86	0.70738	86	0.8671	86	0.2391
86.1	0.70751	86.1	0.8671	86.1	0.2401
86.2	0.70751	86.2	0.8671	86.2	0.2316
86.3	0.70742	86.3	0.8671	86.3	0.2372
86.4	0.70744	86.4	0.8671	86.4	0.2419
86.5	0.70744	86.5	0.8671	86.5	0.2448
86.6	0.70749	86.6	0.8671	86.6	0.2467
86.7	0.70744	86.7	0.8671	86.7	0.2448
86.8	0.70751	86.8	0.8639	86.8	0.2486
86.9	0.70742	86.9	0.8639	86.9	0.2571
87	0.7074	87	0.8639	87	0.2637
87.1	0.70732	87.1	0.8639	87.1	0.2684
87.2	0.70744	87.2	0.8639	87.2	0.2684
87.3	0.70734	87.3	0.86075	87.3	0.2703
87.4	0.70747	87.4	0.8639	87.4	0.2741
87.5	0.70747	87.5	0.8639	87.5	0.2741
87.6	0.70763	87.6	0.8639	87.6	0.2703
87.7	0.70751	87.7	0.8639	87.7	0.2769
87.8	0.70766	87.8	0.8639	87.8	0.2863
87.9	0.70761	87.9	0.8639	87.9	0.2977
88	0.70763	88	0.8639	88	0.2873
88.1	0.70763	88.1	0.86075	88.1	0.292
88.2	0.70757	88.2	0.86075	88.2	0.2948
88.3	0.70751	88.3	0.8639	88.3	0.2958
88.4	0.70766	88.4	0.8639	88.4	0.3062
88.5	0.70749	88.5	0.8576	88.5	0.2977
88.6	0.70747	88.6	0.8639	88.6	0.3015
88.7	0.70736	88.7	0.86075	88.7	0.3071
88.8	0.70749	88.8	0.86075	88.8	0.3156
88.9	0.70761	88.9	0.86075	88.9	0.3147
89	0.70749	89	0.86075	89	0.3156
89.1	0.70742	89.1	0.8639	89.1	0.3222
89.2	0.70753	89.2	0.8639	89.2	0.3222
89.3	0.70747	89.3	0.8576	89.3	0.326
89.4	0.70763	89.4	0.8639	89.4	0.3336
89.5	0.70751	89.5	0.86075	89.5	0.3364
89.6	0.70755	89.6	0.86075	89.6	0.3411
89.7	0.70757	89.7	0.86075	89.7	0.3392
89.8	0.70734	89.8	0.86075	89.8	0.3364
89.9	0.70744	89.9	0.8639	89.9	0.3411
90	0.70766	90	0.8639	90	0.3411
90.1	0.70749	90.1	72.5666	90.1	31.36
90.2	0.70757	90.2	71.9192	90.2	31.12
90.3	0.70364	90.3	71.5308	90.3	30.8
90.4	7.81696	90.4	71.2977	90.4	30.4
90.5	10.5874	90.5	71.1424	90.5	30.2567
90.6	10.4836	90.6	71.013	90.6	30
90.7	10.4324	90.7	70.8835	90.7	29.8
90.8	10.4003	90.8	70.7799	90.8	29.5
90.9	10.3769	90.9	70.6763	90.9	29.3
91	10.3608	91	70.5727	91	29.1
91.1	10.3447	91.1	70.5209	91.1	28.8
91.2	10.3345	91.2	70.4692	91.2	28.7
91.3	10.3257	91.3	70.4433	91.3	28.6
91.4	10.317	91.4	70.4174	91.4	28.5
91.5	10.3096	91.5	70.3656	91.5	28.4
91.6	10.3038	91.6	70.3397	91.6	28.3
91.7	10.298	91.7	70.3139	91.7	28.2
91.8	10.2936	91.8	70.2621	91.8	28.1
91.9	10.2877	91.9	70.2103	91.9	28
92	10.2833	92	70.1585	92	27.9
92.1	10.2775	92.1	70.1067	92.1	27.8
92.2	10.2746	92.2	70.0808	92.2	27.7
92.3	10.2702	92.3	70.0549	92.3	27.6
92.4	10.2673	92.4	70.029	92.4	27.5
92.5	10.2643	92.5	70.0031	92.5	27.4
92.6	10.2614	92.6	70.0031	92.6	27.3
92.7	10.2585	92.7	70.0031	92.7	27.299
92.8	10.2541	92.8	70.0031	92.8	27.2
92.9	10.2512	92.9	70.0031	92.9	27.1925
93	10.2497	93	70.029	93	27.1043
93.1	10.2468	93.1	70.0031	93.1	27.0983
93.2	10.2439	93.2	70.0031	93.2	27.05
93.3	10.2409	93.3	70.0031	93.3	27.03
93.4	10.2395	93.4	69.9772	93.4	26.82
93.5	10.238	93.5	69.9513	93.5	26.67
93.6	10.2351	93.6	69.9254	93.6	26.56
93.7	10.2322	93.7	69.8996	93.7	26.41
93.8	10.2307	93.8	69.8736	93.8	26.25
93.9	10.2292	93.9	69.8478	93.9	26.2
94	10.2263	94	69.8478	94	26.05
94.1	10.2234	94.1	69.8478	94.1	25.95
94.2	10.2219	94.2	69.8478	94.2	25.87
94.3	10.2205	94.3	69.8478	94.3	25.74
94.4	10.219	94.4	69.8218	94.4	25.69
94.5	10.2175	94.5	69.8218	94.5	25.58
94.6	10.2146	94.6	69.8218	94.6	25.52
94.7	10.2132	94.7	69.796	94.7	25.42
94.8	10.2117	94.8	69.77	94.8	25.37
94.9	10.2117	94.9	69.7183	94.9	25.3
95	10.2102	95	69.6924	95	25.22
95.1	10.2088	95.1	69.6924	95.1	25.15
95.2	10.2073	95.2	69.6924	95.2	25.12
95.3	10.2058	95.3	69.6924	95.3	25.05
95.4	10.2029	95.4	69.6665	95.4	24.98
95.5	10.2015	95.5	69.6406	95.5	24.91
95.6	10.2	95.6	69.6147	95.6	24.89
95.7	10.1985	95.7	69.5888	95.7	24.82
95.8	10.1985	95.8	69.5629	95.8	24.78
95.9	10.1971	95.9	69.537	95.9	24.75
96	10.1956	96	69.537	96	24.68
96.1	10.1942	96.1	69.5112	96.1	24.66
96.2	10.1927	96.2	69.5112	96.2	24.61
96.3	10.1912	96.3	69.5112	96.3	24.56
96.4	10.1898	96.4	69.5112	96.4	24.55
96.5	10.1883	96.5	69.537	96.5	24.47
96.6	10.1883	96.6	69.5629	96.6	24.46
96.7	10.1868	96.7	69.5629	96.7	24.43
96.8	10.1854	96.8	69.5629	96.8	24.36
96.9	10.1854	96.9	69.537	96.9	24.39
97	10.1839	97	69.537	97	24.33
97.1	10.1824	97.1	69.5112	97.1	24.3
97.2	10.181	97.2	69.4852	97.2	24.26
97.3	10.1795	97.3	69.4594	97.3	24.27
97.4	10.1795	97.4	69.4594	97.4	24.23
97.5	10.1795	97.5	69.4852	97.5	24.16
97.6	10.1781	97.6	69.5112	97.6	24.2
97.7	10.1781	97.7	69.5112	97.7	24.13
97.8	10.1766	97.8	69.537	97.8	24.09
97.9	10.1751	97.9	69.537	97.9	24.14
98	10.1751	98	69.537	98	24.03
98.1	10.1737	98.1	69.537	98.1	24.07
98.2	10.1722	98.2	69.537	98.2	24.03
98.3	10.1722	98.3	69.537	98.3	23.96
98.4	10.1708	98.4	69.537	98.4	24.03
98.5	10.1693	98.5	69.537	98.5	23.95
98.6	10.1693	98.6	69.537	98.6	23.92
98.7	10.1678	98.7	69.537	98.7	23.94
98.8	10.1678	98.8	69.5112	98.8	23.89
98.9	10.1664	98.9	69.5112	98.9	23.89
99	10.1649	99	69.5112	99	23.88
99.1	10.1649	99.1	69.4852	99.1	23.85
99.2	10.1649	99.2	69.4852	99.2	23.84
99.3	10.1649	99.3	69.4852	99.3	23.83
99.4	10.1634	99.4	69.4594	99.4	23.81
99.5	10.162	99.5	69.4594	99.5	23.78
99.6	10.162	99.6	69.4852	99.6	23.8
99.7	10.162	99.7	69.4852	99.7	23.76
99.8	10.162	99.8	69.5112	99.8	23.74
99.9	10.1605	99.9	69.5112	99.9	23.75
100	10.1605	100	69.5112	100	23.7
100.1	10.1605	100.1	69.4852	100.1	23.71
100.2	10.1605	100.2	69.4594	100.2	23.69
100.3	10.1605	100.3	69.4334	100.3	23.67
100.4	10.1605	100.4	69.4076	100.4	23.67
100.5	10.1605	100.5	69.4076	100.5	23.64
100.6	10.1591	100.6	69.4076	100.6	23.65
100.7	10.1591	100.7	69.4076	100.7	23.63
100.8	10.1591	100.8	69.4334	100.8	23.63
100.9	10.1576	100.9	69.4594	100.9	23.63
101	10.1576	101	69.4594	101	23.59
101.1	10.1561	101.1	69.5112	101.1	23.6
101.2	10.1561	101.2	69.5112	101.2	23.59
101.3	10.1561	101.3	69.4852	101.3	23.56
101.4	10.1547	101.4	69.4852	101.4	23.57
101.5	10.1532	101.5	69.4852	101.5	23.54
101.6	10.1532	101.6	69.4594	101.6	23.54
101.7	10.1518	101.7	69.4594	101.7	23.53
101.8	10.1503	101.8	69.4334	101.8	23.53
101.9	10.1503	101.9	69.4334	101.9	23.5
102	10.1488	102	69.4076	102	23.5
102.1	10.1474	102.1	69.3816	102.1	23.49
102.2	10.1459	102.2	69.3558	102.2	23.5
102.3	10.1459	102.3	69.3299	102.3	23.5
102.4	10.1459	102.4	69.304	102.4	23.46
102.5	10.1445	102.5	69.304	102.5	23.47
102.6	10.1445	102.6	69.2781	102.6	23.48
102.7	10.1445	102.7	69.2781	102.7	23.44
102.8	10.1445	102.8	69.304	102.8	23.44
102.9	10.143	102.9	69.304	102.9	23.45
103	10.143	103	69.3299	103	23.4
103.1	10.143	103.1	69.3299	103.1	23.42
103.2	10.1415	103.2	69.3558	103.2	23.42
103.3	10.1415	103.3	69.3558	103.3	23.4
103.4	10.1401	103.4	69.3558	103.4	23.4
103.5	10.1401	103.5	69.3558	103.5	23.42
103.6	10.1386	103.6	69.3558	103.6	23.37
103.7	10.1386	103.7	69.3299	103.7	23.4
103.8	10.1386	103.8	69.304	103.8	23.36
103.9	10.1386	103.9	69.304	103.9	23.36
104	10.1371	104	69.304	104	23.37
104.1	10.1371	104.1	69.2781	104.1	23.37
104.2	10.1357	104.2	69.2781	104.2	23.33
104.3	10.1357	104.3	69.2781	104.3	23.4
104.4	10.1357	104.4	69.2522	104.4	23.35
104.5	10.1357	104.5	69.2263	104.5	23.37
104.6	10.1357	104.6	69.2004	104.6	23.39
104.7	10.1357	104.7	69.2004	104.7	23.35
104.8	10.1357	104.8	69.2004	104.8	23.31
104.9	10.1371	104.9	69.2004	104.9	23.41
105	10.1371	105	69.2004	105	23.35
105.1	10.1357	105.1	69.2004	105.1	23.35
105.2	10.1371	105.2	69.1745	105.2	23.37
105.3	10.1357	105.3	69.1745	105.3	23.4
105.4	10.1371	105.4	69.1745	105.4	23.31
105.5	10.1357	105.5	69.1745	105.5	23.39
105.6	10.1357	105.6	69.1745	105.6	23.33
105.7	10.1342	105.7	69.1487	105.7	23.33
105.8	10.1342	105.8	69.1487	105.8	23.4
105.9	10.1327	105.9	69.1487	105.9	23.3
106	10.1327	106	69.1745	106	23.32
106.1	10.1327	106.1	69.1487	106.1	23.37
106.2	10.1313	106.2	69.1487	106.2	23.25
106.3	10.1327	106.3	69.1487	106.3	23.35
106.4	10.1313	106.4	69.1227	106.4	23.33
106.5	10.1313	106.5	69.0969	106.5	23.26
106.6	10.1313	106.6	69.0969	106.6	23.34
106.7	10.1298	106.7	69.0969	106.7	23.3
106.8	10.1313	106.8	69.1227	106.8	23.28
106.9	10.1298	106.9	69.1227	106.9	23.31
107	10.1298	107	69.1487	107	23.28
107.1	10.1284	107.1	69.1487	107.1	23.28
107.2	10.1284	107.2	69.1487	107.2	23.27
107.3	10.1284	107.3	69.1487	107.3	23.28
107.4	10.1284	107.4	69.1227	107.4	23.27
107.5	10.1284	107.5	69.1227	107.5	23.28
107.6	10.1284	107.6	69.0969	107.6	23.27
107.7	10.1284	107.7	69.1227	107.7	23.24
107.8	10.1269	107.8	69.1487	107.8	23.27
107.9	10.1284	107.9	69.1487	107.9	23.25
108	10.1269	108	69.1487	108	23.23
108.1	10.1269	108.1	69.1745	108.1	23.26
108.2	10.1269	108.2	69.1487	108.2	23.21
108.3	10.1269	108.3	69.1227	108.3	23.26
108.4	10.1254	108.4	69.0969	108.4	23.2
108.5	10.1269	108.5	69.0709	108.5	23.24
108.6	10.1254	108.6	69.0709	108.6	23.23
108.7	10.1254	108.7	69.0451	108.7	23.2
108.8	10.1254	108.8	69.0451	108.8	23.24
108.9	10.124	108.9	69.0191	108.9	23.22
109	10.124	109	69.0191	109	23.2
109.1	10.124	109.1	69.0191	109.1	23.22
109.2	10.124	109.2	69.0191	109.2	23.18
109.3	10.124	109.3	69.0191	109.3	23.21
109.4	10.124	109.4	69.0191	109.4	23.21
109.5	10.124	109.5	69.0191	109.5	23.2
109.6	10.124	109.6	69.0191	109.6	23.2
109.7	10.124	109.7	69.0191	109.7	23.19
109.8	10.1225	109.8	69.0191	109.8	23.21
109.9	10.1225	109.9	68.9933	109.9	23.17
110	10.1225	110	68.9933	110	23.19
110.1	10.1211	110.1	32.4837	110.1	-3.7
110.2	10.1211	110.2	-0.8669	110.2	-5.58
110.3	10.1211	110.3	-0.6261	110.3	-4
110.4	10.1211	110.4	-0.5018	110.4	-2.66
110.5	3.59182	110.5	-0.42415	110.5	-2.5254
110.6	0.62703	110.6	-0.36975	110.6	-2.43
110.7	0.65392	110.7	-0.32835	110.7	-2.4
110.8	0.66664	110.8	-0.29985	110.8	-2.39835
110.9	0.67432	110.9	-0.27915	110.9	-2.3137
111	0.67946	111	-0.25585	111	-2.28975
111.1	0.68317	111.1	-0.2429	111.1	-2.27042
111.2	0.68577	111.2	-0.22475	111.2	-2.2535
111.3	0.68811	111.3	-0.2118	111.3	-2.2425
111.4	0.68965	111.4	-0.20145	111.4	-2.21389
111.5	0.69116	111.5	-0.1911	111.5	-2.20342
111.6	0.69236	111.6	-0.1833	111.6	-2.64255
111.7	0.69326	111.7	-0.17295	111.7	-2.52475
111.8	0.69429	111.8	-0.1678	111.8	-2.442
111.9	0.69491	111.9	-0.1626	111.9	-2.4
112	0.69566	112	-0.15485	112	-2.364
112.1	0.69617	112.1	-0.14965	112.1	-2.231
112.2	0.69682	112.2	-0.1445	112.2	-2.117
112.3	0.69715	112.3	-0.1445	112.3	-2.011
112.4	0.69754	112.4	-0.1419	112.4	-1.898
112.5	0.69803	112.5	-0.1367	112.5	-1.799
112.6	0.69837	112.6	-0.13415	112.6	-1.725
112.7	0.69866	112.7	-0.13155	112.7	-1.641
112.8	0.69888	112.8	-0.12895	112.8	-1.562
112.9	0.69909	112.9	-0.12635	112.9	-1.483
113	0.69937	113	-0.12375	113	-1.423
113.1	0.69969	113.1	-0.1186	113.1	-1.355
113.2	0.69982	113.2	-0.1212	113.2	-1.291
113.3	0.69998	113.3	-0.1186	113.3	-1.236
113.4	0.70027	113.4	-0.116	113.4	-1.179
113.5	0.70027	113.5	-0.116	113.5	-1.138
113.6	0.70056	113.6	-0.1134	113.6	-1.082
113.7	0.70066	113.7	-0.1108	113.7	-1.028
113.8	0.70088	113.8	-0.10825	113.8	-0.979
113.9	0.70102	113.9	-0.10825	113.9	-0.951
114	0.70117	114	-0.10565	114	-0.909
114.1	0.70122	114.1	-0.10565	114.1	-0.864
114.2	0.70136	114.2	-0.10565	114.2	-0.827
114.3	0.70143	114.3	-0.10305	114.3	-0.797
114.4	0.70154	114.4	-0.10045	114.4	-0.759
114.5	0.70163	114.5	-0.10045	114.5	-0.722
114.6	0.7016	114.6	-0.10045	114.6	-0.6913
114.7	0.70176	114.7	-0.10045	114.7	-0.6611
114.8	0.70178	114.8	-0.0979	114.8	-0.6375
114.9	0.70195	114.9	-0.0979	114.9	-0.6016
115	0.70208	115	-0.0979	115	-0.5723
115.1	0.70199	115.1	-0.0979	115.1	-0.543
115.2	0.70203	115.2	-0.0979	115.2	-0.509
115.3	0.70209	115.3	-0.0953	115.3	-0.491
115.4	0.70236	115.4	-0.0953	115.4	-0.474
115.5	0.70236	115.5	-0.0953	115.5	-0.4419
115.6	0.70237	115.6	-0.0953	115.6	-0.4249
115.7	0.70234	115.7	-0.0953	115.7	-0.4041
115.8	0.70239	115.8	-0.0927	115.8	-0.3748
115.9	0.70249	115.9	-0.0901	115.9	-0.355
116	0.70247	116	-0.0927	116	-0.3399
116.1	0.70258	116.1	-0.0901	116.1	-0.3219
116.2	0.70264	116.2	-0.0901	116.2	-0.2983
116.3	0.70257	116.3	-0.0901	116.3	-0.2747
116.4	0.70262	116.4	-0.0927	116.4	-0.2681
116.5	0.70276	116.5	-0.0901	116.5	-0.2502
116.6	0.70266	116.6	-0.0927	116.6	-0.2143
116.7	0.70276	116.7	-0.0875	116.7	-0.1859
116.8	0.70283	116.8	-0.0875	116.8	-0.1651
116.9	0.70276	116.9	-0.0875	116.9	-0.1821
117	0.70289	117	-0.08495	117	-0.1689
117.1	0.70299	117.1	-0.08495	117.1	-0.1519
117.2	0.70286	117.2	-0.08235	117.2	-0.1255
117.3	0.70288	117.3	-0.08235	117.3	-0.1188
117.4	0.70289	117.4	-0.08235	117.4	-0.1047
117.5	0.70302	117.5	-0.08495	117.5	-0.0896
117.6	0.70306	117.6	-0.08235	117.6	-0.0716
117.7	0.70302	117.7	-0.08235	117.7	-0.0688
117.8	0.70317	117.8	-0.08235	117.8	-0.0489
117.9	0.70311	117.9	-0.08235	117.9	-0.0385
118	0.70301	118	-0.08495	118	-0.0253
118.1	0.7032	118.1	-0.08235	118.1	-0.0178
118.2	0.70318	118.2	-0.08495	118.2	-0.0083
118.3	0.70307	118.3	-0.08235	118.3	0.0096
118.4	0.7032	118.4	-0.08235	118.4	0.0191
118.5	0.70321	118.5	-0.08235	118.5	0.0342
118.6	0.70314	118.6	-0.08235	118.6	0.0455
118.7	0.70327	118.7	-0.08235	118.7	0.0597
118.8	0.70314	118.8	-0.08235	118.8	0.0616
118.9	0.70321	118.9	-0.08235	118.9	0.0748
119	0.70331	119	-0.08235	119	0.0843
119.1	0.70332	119.1	-0.08235	119.1	0.0918
119.2	0.70332	119.2	-0.08235	119.2	0.0928
119.3	0.70335	119.3	-0.08235	119.3	0.1126
119.4	0.70343	119.4	-0.08235	119.4	0.1211
119.5	0.70327	119.5	-0.08495	119.5	0.1183
119.6	0.70327	119.6	-0.0875	119.6	0.14
119.7	0.70335	119.7	-0.08495	119.7	0.1495
119.8	0.70342	119.8	-0.08235	119.8	0.158
119.9	0.70345	119.9	-0.08495	119.9	0.1589
120	0.70342	120	-0.07975	120	0.1731
120.1	0.70349	120.1	-0.08235	120.1	0.1787
120.2	0.70341	120.2	-0.08235	120.2	0.1872
120.3	0.70335	120.3	-0.08495	120.3	0.1995
120.4	0.70335	120.4	-0.08495	120.4	0.2033
120.5	0.70328	120.5	-0.08495	120.5	0.21653
120.6	0.7033	120.6	-0.0875	120.6	0.21936
120.7	0.70337	120.7	-0.08495	120.7	0.22125
120.8	0.70349	120.8	-0.08495	120.8	0.24014
120.9	0.7035	120.9	-0.08495	120.9	0.24298
121	0.70346	121	-0.0875	121	0.25148
121.1	0.70343	121.1	-0.0875	121.1	0.25148
121.2	0.70363	121.2	-0.08495	121.2	0.2562
121.3	0.70337	121.3	-0.08495	121.3	0.26565
121.4	0.70349	121.4	-0.08495	121.4	0.2751
121.5	0.70363	121.5	-0.0901	121.5	0.27793
121.6	0.70349	121.6	-0.0901	121.6	0.28077
121.7	0.7035	121.7	-0.0901	121.7	0.28549
121.8	0.70349	121.8	-0.0875	121.8	0.30722
121.9	0.70366	121.9	-0.0901	121.9	0.311
122	0.70346	122	-0.0875	122	0.30627
122.1	0.70352	122.1	-0.0875	122.1	0.31572
122.2	0.70364	122.2	-0.0901	122.2	0.32894
122.3	0.70355	122.3	-0.0927	122.3	0.32894
122.4	0.70367	122.4	-0.0901	122.4	0.33461
122.5	0.7035	122.5	-0.0901	122.5	0.34689
122.6	0.70341	122.6	-0.0901	122.6	0.34784
122.7	0.70347	122.7	-0.0901	122.7	0.35634
122.8	0.70356	122.8	-0.0927	122.8	0.35917
122.9	0.70349	122.9	-0.0901	122.9	0.36012
123	0.7035	123	-0.0901	123	0.35351
123.1	0.70359	123.1	-0.0901	123.1	0.37146
123.2	0.70353	123.2	-0.0875	123.2	0.36673
123.3	0.70353	123.3	-0.0901	123.3	0.37618
123.4	0.70355	123.4	-0.0875	123.4	0.3809
123.5	0.70357	123.5	-0.0875	123.5	0.39507
123.6	0.70361	123.6	-0.0875	123.6	0.39602
123.7	0.70359	123.7	-0.0875	123.7	0.38846
123.8	0.7035	123.8	-0.0875	123.8	0.39696
123.9	0.7036	123.9	-0.08495	123.9	0.4074
124	0.70355	124	-0.08495	124	0.4111
124.1	0.70347	124.1	-0.08235	124.1	0.4187
124.2	0.7036	124.2	-0.08495	124.2	0.4253
124.3	0.70352	124.3	-0.08495	124.3	0.4253
124.4	0.7036	124.4	-0.08495	124.4	0.4272
124.5	0.70357	124.5	-0.08495	124.5	0.4385
124.6	0.70364	124.6	-0.08235	124.6	0.4329
124.7	0.70353	124.7	-0.08235	124.7	0.448
124.8	0.70349	124.8	-0.08495	124.8	0.4404
124.9	0.70355	124.9	-0.08495	124.9	0.4433
125	0.70359	125	-0.08495	125	0.4536
125.1	0.70346	125.1	-0.08495	125.1	0.4593
125.2	0.70356	125.2	-0.08495	125.2	0.465
125.3	0.70363	125.3	-0.08495	125.3	0.465
125.4	0.70352	125.4	-0.08495	125.4	0.465
125.5	0.70357	125.5	-0.08495	125.5	0.4735
125.6	0.70357	125.6	-0.08495	125.6	0.4763
125.7	0.70363	125.7	-0.08235	125.7	0.4867
125.8	0.70347	125.8	-0.07975	125.8	0.4735
125.9	0.70347	125.9	-0.08235	125.9	0.4877
126	0.70361	126	-0.08235	126	0.4962
126.1	0.70361	126.1	-0.08235	126.1	0.4952
126.2	0.70366	126.2	-0.08235	126.2	0.5084
126.3	0.70356	126.3	-0.08235	126.3	0.4999
126.4	0.7035	126.4	-0.08235	126.4	0.5103
126.5	0.70357	126.5	-0.08235	126.5	0.516
126.6	0.70367	126.6	-0.07975	126.6	0.515
126.7	0.70359	126.7	-0.08235	126.7	0.5188
126.8	0.70359	126.8	-0.08235	126.8	0.5273
126.9	0.70367	126.9	-0.07975	126.9	0.5254
127	0.70367	127	-0.07975	127	0.5264
127.1	0.70361	127.1	-0.08235	127.1	0.5217
127.2	0.70363	127.2	-0.07975	127.2	0.5453
127.3	0.70361	127.3	-0.08235	127.3	0.5509
127.4	0.7035	127.4	-0.07975	127.4	0.5415
127.5	0.70359	127.5	-0.08235	127.5	0.5453
127.6	0.70352	127.6	-0.08235	127.6	0.5528
127.7	0.70366	127.7	-0.08235	127.7	0.5462
127.8	0.70352	127.8	-0.08235	127.8	0.5472
127.9	0.70352	127.9	-0.08235	127.9	0.5594
128	0.70355	128	-0.08495	128	0.5538
128.1	0.70366	128.1	-0.08235	128.1	0.5557
128.2	0.70371	128.2	-0.08495	128.2	0.567
128.3	0.70355	128.3	-0.08235	128.3	0.5746
128.4	0.7035	128.4	-0.08495	128.4	0.5651
128.5	0.70355	128.5	-0.08495	128.5	0.568
128.6	0.70361	128.6	-0.07975	128.6	0.568
128.7	0.70357	128.7	-0.08235	128.7	0.5698
128.8	0.70359	128.8	-0.08235	128.8	0.5793
128.9	0.70352	128.9	-0.08235	128.9	0.5746
129	0.70364	129	-0.08235	129	0.584
129.1	0.70366	129.1	-0.07975	129.1	0.5821
129.2	0.70361	129.2	-0.08235	129.2	0.5963
129.3	0.70366	129.3	-0.08235	129.3	0.5935
129.4	0.70356	129.4	-0.07975	129.4	0.5953
129.5	0.70367	129.5	-0.08235	129.5	0.6067
129.6	0.70359	129.6	-0.08495	129.6	0.5953
129.7	0.70361	129.7	-0.08235	129.7	0.6038
129.8	0.70357	129.8	-0.08235	129.8	0.6038
129.9	0.70366	129.9	-0.08235	129.9	0.6133
130	0.7036	130	-0.08235	130	0.6038
130.1	0.70366	130.1	53.8974	130.1	29.74
130.2	0.70357	130.2	71.7897	130.2	31.47
130.3	0.70366	130.3	71.2201	130.3	31.46
130.4	0.70353	130.4	70.8835	130.4	31.21
130.5	0.70401	130.5	70.7023	130.5	30.76
130.6	9.98801	130.6	70.5727	130.6	30.52
130.7	10.6474	130.7	70.4692	130.7	30.235
130.8	10.5523	130.8	70.3915	130.8	30.031
130.9	10.5026	130.9	70.2879	130.9	29.774
131	10.4705	131	70.2103	131	29.35
131.1	10.4471	131.1	70.1585	131.1	29.25
131.2	10.431	131.2	70.1067	131.2	29
131.3	10.4178	131.3	70.0808	131.3	28.34
131.4	10.4076	131.4	70.0549	131.4	27.78
131.5	10.3959	131.5	70.029	131.5	27.35
131.6	10.3886	131.6	70.0031	131.6	26.97
131.7	10.3798	131.7	69.9772	131.7	26.63
131.8	10.3725	131.8	69.9513	131.8	26.32
131.9	10.3667	131.9	69.8996	131.9	26.09
132	10.3608	132	69.8996	132	25.83
132.1	10.355	132.1	69.8736	132.1	25.67
132.2	10.3506	132.2	69.8218	132.2	25.45
132.3	10.3462	132.3	69.796	132.3	25.29
132.4	10.3418	132.4	69.77	132.4	25.16
132.5	10.336	132.5	69.7442	132.5	25.02
132.6	10.333	132.6	69.7183	132.6	24.91
132.7	10.3301	132.7	69.6924	132.7	24.82
132.8	10.3257	132.8	69.6665	132.8	24.68
132.9	10.3228	132.9	69.6665	132.9	24.63
133	10.3199	133	69.6406	133	24.52
133.1	10.317	133.1	69.6406	133.1	24.45
133.2	10.3126	133.2	69.5888	133.2	24.34
133.3	10.3111	133.3	69.5888	133.3	24.31
133.4	10.3082	133.4	69.5629	133.4	24.24
133.5	10.3053	133.5	69.537	133.5	24.17
133.6	10.3023	133.6	69.5112	133.6	24.14
133.7	10.2994	133.7	69.4852	133.7	24.08
133.8	10.2965	133.8	69.4594	133.8	24.02
133.9	10.295	133.9	69.4076	133.9	24
134	10.2936	134	69.3816	134	23.95
134.1	10.2921	134.1	69.3558	134.1	23.9
134.2	10.2906	134.2	69.3299	134.2	23.88
134.3	10.2892	134.3	69.3558	134.3	23.82
134.4	10.2892	134.4	69.3299	134.4	23.81
134.5	10.2892	134.5	69.3558	134.5	23.75
134.6	10.2877	134.6	69.3299	134.6	23.74
134.7	10.2863	134.7	69.3558	134.7	23.72
134.8	10.2848	134.8	69.3558	134.8	23.68
134.9	10.2819	134.9	69.3558	134.9	23.66
135	10.2819	135	69.3558	135	23.62
135.1	10.2819	135.1	69.3299	135.1	23.59
135.2	10.2804	135.2	69.3299	135.2	23.59
135.3	10.279	135.3	69.304	135.3	23.56
135.4	10.2775	135.4	69.304	135.4	23.52
135.5	10.276	135.5	69.3299	135.5	23.55
135.6	10.2746	135.6	69.304	135.6	23.5
135.7	10.2731	135.7	69.304	135.7	23.48
135.8	10.2716	135.8	69.3299	135.8	23.49
135.9	10.2702	135.9	69.304	135.9	23.44
136	10.2687	136	69.304	136	23.44
136.1	10.2673	136.1	69.2781	136.1	23.43
136.2	10.2658	136.2	69.2781	136.2	23.41
136.3	10.2658	136.3	69.2522	136.3	23.38
136.4	10.2643	136.4	69.2263	136.4	23.4
136.5	10.2629	136.5	69.2004	136.5	23.34
136.6	10.2614	136.6	69.1745	136.6	23.34
136.7	10.2614	136.7	69.1745	136.7	23.36
136.8	10.2614	136.8	69.1745	136.8	23.34
136.9	10.2614	136.9	69.1745	136.9	23.32
137	10.2614	137	69.1745	137	23.32
137.1	10.2599	137.1	69.1745	137.1	23.3
137.2	10.2599	137.2	69.1487	137.2	23.28
137.3	10.2585	137.3	69.1487	137.3	23.3
137.4	10.2585	137.4	69.1227	137.4	23.27
137.5	10.2585	137.5	69.1227	137.5	23.26
137.6	10.2585	137.6	69.1227	137.6	23.25
137.7	10.257	137.7	69.1227	137.7	23.23
137.8	10.257	137.8	69.0969	137.8	23.23
137.9	10.2555	137.9	69.0969	137.9	23.23
138	10.2555	138	69.0709	138	23.2
138.1	10.2541	138.1	69.0709	138.1	23.21
138.2	10.2526	138.2	69.0451	138.2	23.2
138.3	10.2526	138.3	69.0191	138.3	23.19
138.4	10.2512	138.4	68.9933	138.4	23.2
138.5	10.2512	138.5	68.9673	138.5	23.18
138.6	10.2512	138.6	68.9156	138.6	23.15
138.7	10.2497	138.7	68.9156	138.7	23.15
138.8	10.2497	138.8	68.9156	138.8	23.15
138.9	10.2482	138.9	68.9415	138.9	23.14
139	10.2482	139	68.9415	139	23.15
139.1	10.2482	139.1	68.9415	139.1	23.1
139.2	10.2468	139.2	68.9673	139.2	23.11
139.3	10.2468	139.3	68.9673	139.3	23.13
139.4	10.2453	139.4	68.9673	139.4	23.07
139.5	10.2439	139.5	68.9415	139.5	23.11
139.6	10.2424	139.6	68.9156	139.6	23.09
139.7	10.2424	139.7	68.8897	139.7	23.08
139.8	10.2395	139.8	68.8897	139.8	23.1
139.9	10.2409	139.9	68.8897	139.9	23.08
140	10.2395	140	68.8897	140	23.09
140.1	10.238	140.1	68.8897	140.1	23.07
140.2	10.2365	140.2	68.8638	140.2	23.07
140.3	10.2365	140.3	68.8638	140.3	23.08
140.4	10.238	140.4	68.8638	140.4	23.05
140.5	10.2365	140.5	68.8638	140.5	23.08
140.6	10.2365	140.6	68.8638	140.6	23.05
140.7	10.2351	140.7	68.8379	140.7	23.04
140.8	10.2365	140.8	68.8379	140.8	23.05
140.9	10.2365	140.9	68.812	140.9	23.05
141	10.2351	141	68.812	141	22.98
141.1	10.2351	141.1	68.7861	141.1	23.07
141.2	10.2336	141.2	68.7861	141.2	23
141.3	10.2336	141.3	68.7861	141.3	23.03
141.4	10.2322	141.4	68.812	141.4	23.03
141.5	10.2336	141.5	68.812	141.5	23
141.6	10.2322	141.6	68.7861	141.6	23.02
141.7	10.2322	141.7	68.7602	141.7	23.01
141.8	10.2307	141.8	68.7602	141.8	22.99
141.9	10.2307	141.9	68.7861	141.9	23.02
142	10.2292	142	68.7602	142	22.99
142.1	10.2307	142.1	68.7602	142.1	22.99
142.2	10.2307	142.2	68.7602	142.2	22.99
142.3	10.2278	142.3	68.7344	142.3	23
142.4	10.2278	142.4	68.7344	142.4	22.96
142.5	10.2278	142.5	68.7344	142.5	22.97
142.6	10.2263	142.6	68.7084	142.6	22.98
142.7	10.2263	142.7	68.6826	142.7	22.94
142.8	10.2263	142.8	68.6826	142.8	22.97
142.9	10.2263	142.9	68.6566	142.9	22.97
143	10.2249	143	68.6566	143	22.94
143.1	10.2249	143.1	68.6566	143.1	22.97
143.2	10.2234	143.2	68.6566	143.2	22.93
143.3	10.2234	143.3	68.6308	143.3	22.96
143.4	10.2219	143.4	68.6048	143.4	22.97
143.5	10.2219	143.5	68.579	143.5	22.95
143.6	10.2219	143.6	68.579	143.6	22.95
143.7	10.2219	143.7	68.6048	143.7	22.93
143.8	10.2219	143.8	68.6308	143.8	22.94
143.9	10.2219	143.9	68.6566	143.9	22.92
144	10.2205	144	68.6566	144	22.95
144.1	10.2205	144.1	68.6566	144.1	22.9
144.2	10.2205	144.2	68.6566	144.2	22.92
144.3	10.219	144.3	68.6048	144.3	22.92
144.4	10.219	144.4	68.579	144.4	22.91
144.5	10.219	144.5	68.579	144.5	22.91
144.6	10.219	144.6	68.5531	144.6	22.94
144.7	10.2175	144.7	68.5531	144.7	22.88
144.8	10.2175	144.8	68.5531	144.8	22.91
144.9	10.2175	144.9	68.5531	144.9	22.9
145	10.2161	145	68.5272	145	22.9
145.1	10.2161	145.1	68.5272	145.1	22.92
145.2	10.2161	145.2	68.5272	145.2	22.9
145.3	10.2146	145.3	68.5272	145.3	22.88
145.4	10.2146	145.4	68.5272	145.4	22.91
145.5	10.2146	145.5	68.5272	145.5	22.87
145.6	10.2132	145.6	68.5272	145.6	22.87
145.7	10.2132	145.7	68.5272	145.7	22.88
145.8	10.2117	145.8	68.5531	145.8	22.86
145.9	10.2117	145.9	68.5531	145.9	22.89
146	10.2117	146	68.5531	146	22.87
146.1	10.2117	146.1	68.5531	146.1	22.88
146.2	10.2102	146.2	68.5531	146.2	22.87
146.3	10.2102	146.3	68.5531	146.3	22.87
146.4	10.2088	146.4	68.5531	146.4	22.87
146.5	10.2088	146.5	68.579	146.5	22.88
146.6	10.2088	146.6	68.579	146.6	22.86
146.7	10.2088	146.7	68.579	146.7	22.89
146.8	10.2073	146.8	68.6048	146.8	22.86
146.9	10.2058	146.9	68.6308	146.9	22.86
147	10.2058	147	68.6566	147	22.86
147.1	10.2044	147.1	68.6826	147.1	22.86
147.2	10.2029	147.2	68.7084	147.2	22.84
147.3	10.2015	147.3	68.7084	147.3	22.85
147.4	10.2	147.4	68.7344	147.4	22.86
147.5	10.1985	147.5	68.7084	147.5	22.86
147.6	10.1971	147.6	68.7084	147.6	22.86
147.7	10.1956	147.7	68.7344	147.7	22.86
147.8	10.1942	147.8	68.7344	147.8	22.87
147.9	10.1927	147.9	68.7602	147.9	22.86
148	10.1927	148	68.7602	148	22.86
148.1	10.1912	148.1	68.7344	148.1	22.86
148.2	10.1898	148.2	68.7084	148.2	22.87
148.3	10.1898	148.3	68.7084	148.3	22.87
148.4	10.1883	148.4	68.6826	148.4	22.86
148.5	10.1868	148.5	68.6826	148.5	22.86
148.6	10.1868	148.6	68.7084	148.6	22.85
148.7	10.1854	148.7	68.6826	148.7	22.84
148.8	10.1839	148.8	68.7084	148.8	22.87
148.9	10.1839	148.9	68.7084	148.9	22.83
149	10.1824	149	68.7084	149	22.84
149.1	10.181	149.1	68.7084	149.1	22.87
149.2	10.181	149.2	68.7084	149.2	22.86
149.3	10.181	149.3	68.6826	149.3	22.85
149.4	10.1795	149.4	68.6826	149.4	22.85
149.5	10.1781	149.5	68.6566	149.5	22.83
149.6	10.1766	149.6	68.6566	149.6	22.84
149.7	10.1766	149.7	68.6826	149.7	22.87
149.8	10.1766	149.8	68.6826	149.8	22.84
149.9	10.1751	149.9	68.6826	149.9	22.86
150	10.1737	150	68.6826	150	22.84
150.1	10.1722	150.1	17.6831	150.1	-5.05
150.2	10.1708	150.2	-0.8203	150.2	-6.68
150.3	10.1693	150.3	-0.608	150.3	-5.76
150.4	10.1693	150.4	-0.49665	150.4	-5.511
150.5	10.1664	150.5	-0.42415	150.5	-5.3272
150.6	10.1649	150.6	-0.37495	150.6	-5.3156
150.7	1.55014	150.7	-0.3335	150.7	-5.1
150.8	0.63047	150.8	-0.30245	150.8	-4.951
150.9	0.65463	150.9	-0.27915	150.9	-4.647
151	0.66683	151	-0.2584	151	-4.443
151.1	0.67399	151.1	-0.2429	151.1	-4.418
151.2	0.67901	151.2	-0.22995	151.2	-4.07
151.3	0.68268	151.3	-0.217	151.3	-3.768
151.4	0.68535	151.4	-0.20665	151.4	-3.508
151.5	0.68748	151.5	-0.1937	151.5	-3.275
151.6	0.68924	151.6	-0.1885	151.6	-3.056
151.7	0.69081	151.7	-0.18075	151.7	-2.873
151.8	0.69201	151.8	-0.17295	151.8	-2.698
151.9	0.69288	151.9	-0.1704	151.9	-2.55
152	0.69391	152	-0.1626	152	-2.413
152.1	0.69458	152.1	-0.15485	152.1	-2.285
152.2	0.69543	152.2	-0.15485	152.2	-2.166
152.3	0.69589	152.3	-0.15225	152.3	-2.042
152.4	0.69659	152.4	-0.1445	152.4	-1.947
152.5	0.69707	152.5	-0.1419	152.5	-1.849
152.6	0.69738	152.6	-0.1419	152.6	-1.76
152.7	0.69755	152.7	-0.1393	152.7	-1.674
152.8	0.69814	152.8	-0.1367	152.8	-1.602
152.9	0.69838	152.9	-0.13155	152.9	-1.529
153	0.6987	153	-0.13155	153	-1.456
153.1	0.69909	153.1	-0.12895	153.1	-1.399
153.2	0.69915	153.2	-0.12635	153.2	-1.335
153.3	0.69939	153.3	-0.12375	153.3	-1.276
153.4	0.6997	153.4	-0.1212	153.4	-1.225
153.5	0.69977	153.5	-0.1212	153.5	-1.163
153.6	0.70002	153.6	-0.1186	153.6	-1.107
153.7	0.70016	153.7	-0.1186	153.7	-1.066
153.8	0.7003	153.8	-0.116	153.8	-1.016
153.9	0.7004	153.9	-0.1134	153.9	-0.974
154	0.70071	154	-0.116	154	-0.935
154.1	0.70089	154.1	-0.116	154.1	-0.895
154.2	0.701	154.2	-0.1134	154.2	-0.86
154.3	0.70105	154.3	-0.1134	154.3	-0.82
154.4	0.7012	154.4	-0.1108	154.4	-0.776
154.5	0.70125	154.5	-0.10825	154.5	-0.739
154.6	0.70124	154.6	-0.1108	154.6	-0.729
154.7	0.70149	154.7	-0.10825	154.7	-0.6819
154.8	0.70155	154.8	-0.10825	154.8	-0.6705
154.9	0.70161	154.9	-0.10565	154.9	-0.6318
155	0.70179	155	-0.10305	155	-0.5997
155.1	0.70188	155.1	-0.10305	155.1	-0.577
155.2	0.70195	155.2	-0.10045	155.2	-0.5628
155.3	0.70193	155.3	-0.10045	155.3	-0.5326
155.4	0.70201	155.4	-0.10045	155.4	-0.4977
155.5	0.70199	155.5	-0.10045	155.5	-0.4731
155.6	0.70219	155.6	-0.0979	155.6	-0.4608
155.7	0.70216	155.7	-0.10045	155.7	-0.4259
155.8	0.7023	155.8	-0.10045	155.8	-0.4004
155.9	0.70229	155.9	-0.0979	155.9	-0.3862
156	0.70232	156	-0.0953	156	-0.3616
156.1	0.70241	156.1	-0.0979	156.1	-0.3465
156.2	0.70248	156.2	-0.0979	156.2	-0.3267
156.3	0.70245	156.3	-0.10045	156.3	-0.3068
156.4	0.70263	156.4	-0.0979	156.4	-0.287
156.5	0.70259	156.5	-0.0979	156.5	-0.2615
156.6	0.70255	156.6	-0.0979	156.6	-0.2464
156.7	0.70263	156.7	-0.0979	156.7	-0.2331
156.8	0.7027	156.8	-0.0979	156.8	-0.2199
156.9	0.7028	156.9	-0.0953	156.9	-0.1897
157	0.70276	157	-0.0953	157	-0.1774
157.1	0.70273	157.1	-0.0953	157.1	-0.1595
157.2	0.7028	157.2	-0.0953	157.2	-0.1425
157.3	0.7028	157.3	-0.0953	157.3	-0.1302
157.4	0.70287	157.4	-0.0953	157.4	-0.1217
157.5	0.70297	157.5	-0.0927	157.5	-0.0999
157.6	0.70282	157.6	-0.0927	157.6	-0.0933
157.7	0.70301	157.7	-0.0927	157.7	-0.0848
157.8	0.70298	157.8	-0.0927	157.8	-0.0707
157.9	0.70305	157.9	-0.0927	157.9	-0.0612
158	0.70309	158	-0.0927	158	-0.0555
158.1	0.70316	158.1	-0.0927	158.1	-0.0338
158.2	0.70312	158.2	-0.0927	158.2	-0.0234
158.3	0.70321	158.3	-0.0927	158.3	-0.0083
158.4	0.70317	158.4	-0.0901	158.4	-0.0045
158.5	0.70312	158.5	-0.0901	158.5	0.0021
158.6	0.70331	158.6	-0.0901	158.6	0.0163
158.7	0.70326	158.7	-0.0901	158.7	0.0333
158.8	0.70332	158.8	-0.0901	158.8	0.0389
158.9	0.70322	158.9	-0.0875	158.9	0.0512
159	0.70318	159	-0.0927	159	0.0625
159.1	0.7033	159.1	-0.0875	159.1	0.0729
159.2	0.70338	159.2	-0.0901	159.2	0.0758
159.3	0.70328	159.3	-0.0901	159.3	0.0956
159.4	0.7033	159.4	-0.0875	159.4	0.1032
159.5	0.70331	159.5	-0.0901	159.5	0.1117
159.6	0.70334	159.6	-0.0875	159.6	0.1249
159.7	0.70327	159.7	-0.0901	159.7	0.1136
159.8	0.70322	159.8	-0.0901	159.8	0.1249
159.9	0.70338	159.9	-0.0875	159.9	0.1334
160	0.70335	160	-0.0901	160	0.1636
160.1	0.7035	160.1	-0.0901	160.1	0.1608
160.2	0.70352	160.2	-0.0927	160.2	0.1693
160.3	0.70343	160.3	-0.0901	160.3	0.1712
160.4	0.7035	160.4	-0.0901	160.4	0.1825
160.5	0.70353	160.5	-0.0901	160.5	0.1835
160.6	0.7036	160.6	-0.0875	160.6	0.1844
160.7	0.70347	160.7	-0.0901	160.7	0.20047
160.8	0.70359	160.8	-0.0901	160.8	0.21275
160.9	0.70357	160.9	-0.0927	160.9	0.21558
161	0.70363	161	-0.0901	161	0.22503
161.1	0.7036	161.1	-0.0875	161.1	0.22881
161.2	0.70356	161.2	-0.0901	161.2	0.23448
161.3	0.70349	161.3	-0.0901	161.3	0.24581
161.4	0.70342	161.4	-0.0901	161.4	0.23825
161.5	0.70341	161.5	-0.0901	161.5	0.25715
161.6	0.70339	161.6	-0.0901	161.6	0.26565
161.7	0.70349	161.7	-0.0927	161.7	0.2751
161.8	0.70337	161.8	-0.0901	161.8	0.27226
161.9	0.70366	161.9	-0.0875	161.9	0.28927
162	0.70355	162	-0.0901	162	0.30344
162.1	0.70363	162.1	-0.0875	162.1	0.3006
162.2	0.70361	162.2	-0.0901	162.2	0.31288
162.3	0.70357	162.3	-0.0901	162.3	0.30155
162.4	0.70367	162.4	-0.0901	162.4	0.31383
162.5	0.70366	162.5	-0.0901	162.5	0.3195
162.6	0.7037	162.6	-0.0901	162.6	0.32989
162.7	0.70374	162.7	-0.0927	162.7	0.32611
162.8	0.70367	162.8	-0.0953	162.8	0.34123
162.9	0.70371	162.9	-0.0901	162.9	0.3365
163	0.70359	163	-0.0927	163	0.34217
163.1	0.70363	163.1	-0.0927	163.1	0.34595
163.2	0.70359	163.2	-0.0901	163.2	0.35634
163.3	0.70381	163.3	-0.0901	163.3	0.35823
163.4	0.70379	163.4	-0.0901	163.4	0.35823
163.5	0.70371	163.5	-0.0927	163.5	0.36957
163.6	0.70386	163.6	-0.0927	163.6	0.37807
163.7	0.70378	163.7	-0.0927	163.7	0.38657
163.8	0.70367	163.8	-0.0927	163.8	0.39696
163.9	0.70376	163.9	-0.0901	163.9	0.39224
164	0.70363	164	-0.0901	164	0.38752
164.1	0.70381	164.1	-0.0927	164.1	0.39318
164.2	0.70372	164.2	-0.0927	164.2	0.39602
164.3	0.70381	164.3	-0.0901	164.3	0.4017
164.4	0.70378	164.4	-0.0901	164.4	0.4064
164.5	0.70372	164.5	-0.0901	164.5	0.4102
164.6	0.70374	164.6	-0.0901	164.6	0.4177
164.7	0.70368	164.7	-0.0927	164.7	0.4244
164.8	0.70384	164.8	-0.0927	164.8	0.431
164.9	0.70366	164.9	-0.0927	164.9	0.4159
165	0.70375	165	-0.0901	165	0.4395
165.1	0.70381	165.1	-0.0901	165.1	0.431
165.2	0.70395	165.2	-0.0927	165.2	0.431
165.3	0.70382	165.3	-0.0927	165.3	0.4385
165.4	0.70388	165.4	-0.0927	165.4	0.4574
165.5	0.70382	165.5	-0.0901	165.5	0.4518
165.6	0.70379	165.6	-0.0927	165.6	0.464
165.7	0.70385	165.7	-0.0927	165.7	0.4603
165.8	0.70378	165.8	-0.0901	165.8	0.464
165.9	0.70374	165.9	-0.0901	165.9	0.4621
166	0.70389	166	-0.0901	166	0.4631
166.1	0.70386	166.1	-0.0901	166.1	0.4669
166.2	0.70381	166.2	-0.0901	166.2	0.4688
166.3	0.70375	166.3	-0.0927	166.3	0.4839
166.4	0.70381	166.4	-0.0927	166.4	0.4839
166.5	0.70385	166.5	-0.0927	166.5	0.4895
166.6	0.70389	166.6	-0.0927	166.6	0.4848
166.7	0.70384	166.7	-0.0927	166.7	0.4933
166.8	0.70389	166.8	-0.0927	166.8	0.4924
166.9	0.70397	166.9	-0.0953	166.9	0.4962
167	0.70382	167	-0.0953	167	0.498
167.1	0.70382	167.1	-0.0979	167.1	0.5028
167.2	0.70375	167.2	-0.0953	167.2	0.498
167.3	0.70382	167.3	-0.0979	167.3	0.5084
167.4	0.70392	167.4	-0.10045	167.4	0.5122
167.5	0.70379	167.5	-0.0979	167.5	0.5198
167.6	0.70388	167.6	-0.0979	167.6	0.5188
167.7	0.70392	167.7	-0.0979	167.7	0.5226
167.8	0.70399	167.8	-0.10045	167.8	0.5236
167.9	0.70397	167.9	-0.0953	167.9	0.5292
168	0.70384	168	-0.10045	168	0.5302
168.1	0.70384	168.1	-0.0979	168.1	0.5311
168.2	0.70392	168.2	-0.0979	168.2	0.5292
168.3	0.70393	168.3	-0.0979	168.3	0.5311
168.4	0.70392	168.4	-0.10045	168.4	0.5424
168.5	0.70384	168.5	-0.10045	168.5	0.55
168.6	0.70393	168.6	-0.10045	168.6	0.5472
168.7	0.70386	168.7	-0.10045	168.7	0.5443
168.8	0.70397	168.8	-0.10045	168.8	0.5557
168.9	0.70393	168.9	-0.10045	168.9	0.5528
169	0.70382	169	-0.10045	169	0.5491
169.1	0.70384	169.1	-0.10045	169.1	0.5528
169.2	0.70386	169.2	-0.10045	169.2	0.5594
169.3	0.70386	169.3	-0.10045	169.3	0.5547
169.4	0.70379	169.4	-0.10045	169.4	0.568
169.5	0.70379	169.5	-0.10045	169.5	0.5604
169.6	0.70393	169.6	-0.10045	169.6	0.5651
169.7	0.70385	169.7	-0.10045	169.7	0.5651
169.8	0.70372	169.8	-0.10045	169.8	0.5708
169.9	0.70381	169.9	-0.10305	169.9	0.568
170	0.70388	170	-0.10565	170	0.5783
170.1	3.49855	170.1	26.8795	170.1	15.37
170.2	3.5953	170.2	26.3909	170.2	20.56
170.3	3.57298	170.3	26.0326	170.3	20.92
170.4	3.55809	170.4	25.7394	170.4	20.72
170.5	3.54639	170.5	25.5114	170.5	20.38
170.6	3.53789	170.6	25.316	170.6	19.59
170.7	3.53151	170.7	25.1596	170.7	19.25
170.8	3.52725	170.8	25.0293	170.8	19.15
170.9	3.523	170.9	24.9153	170.9	18.25
171	3.51875	171	24.8273	171	17.56
171.1	3.51662	171.1	24.7492	171.1	16.96
171.2	3.51343	171.2	24.684	171.2	16.42
171.3	3.51237	171.3	24.6189	171.3	15.99
171.4	3.51024	171.4	24.5602	171.4	15.6
171.5	3.50811	171.5	24.5114	171.5	15.28
171.6	3.50705	171.6	24.469	171.6	14.99
171.7	3.50492	171.7	24.4267	171.7	14.76
171.8	3.50492	171.8	24.3876	171.8	14.53
171.9	3.5028	171.9	24.355	171.9	14.34
172	3.50174	172	24.3225	172	14.17
172.1	3.50174	172.1	24.2996	172.1	14.01
172.2	3.50067	172.2	24.2801	172.2	13.86
172.3	3.49961	172.3	24.254	172.3	13.74
172.4	3.49855	172.4	24.2312	172.4	13.6
172.5	3.49748	172.5	24.215	172.5	13.5
172.6	3.49748	172.6	24.1987	172.6	13.42
172.7	3.49642	172.7	24.1791	172.7	13.32
172.8	3.49642	172.8	24.1661	172.8	13.25
172.9	3.49642	172.9	24.1499	172.9	13.16
173	3.49535	173	24.1433	173	13.09
173.1	3.49535	173.1	24.1238	173.1	13.02
173.2	3.49429	173.2	24.1075	173.2	12.97
173.3	3.49429	173.3	24.0977	173.3	12.9
173.4	3.49323	173.4	24.0879	173.4	12.84
173.5	3.49323	173.5	24.0749	173.5	12.79
173.6	3.49323	173.6	24.0587	173.6	12.73
173.7	3.49217	173.7	24.0423	173.7	12.69
173.8	3.49323	173.8	24.0293	173.8	12.64
173.9	3.4911	173.9	24.0228	173.9	12.6
174	3.49217	174	24.0195	174	12.57
174.1	3.49004	174.1	24.0098	174.1	12.52
174.2	3.4911	174.2	24.0065	174.2	12.5
174.3	3.49004	174.3	23.9967	174.3	12.45
174.4	3.49004	174.4	23.987	174.4	12.42
174.5	3.49004	174.5	23.9902	174.5	12.4
174.6	3.48898	174.6	23.9772	174.6	12.37
174.7	3.49004	174.7	23.9772	174.7	12.34
174.8	3.48898	174.8	23.9674	174.8	12.31
174.9	3.48898	174.9	23.9642	174.9	12.28
175	3.48898	175	23.9577	175	12.26
175.1	3.48791	175.1	23.9511	175.1	12.25
175.2	3.48898	175.2	23.9479	175.2	12.23
175.3	3.48685	175.3	23.9413	175.3	12.2
175.4	3.48791	175.4	23.9446	175.4	12.18
175.5	3.48685	175.5	23.9446	175.5	12.18
175.6	3.48685	175.6	23.9446	175.6	12.14
175.7	3.48578	175.7	23.9479	175.7	12.14
175.8	3.48578	175.8	23.9479	175.8	12.11
175.9	3.48578	175.9	23.9479	175.9	12.08
176	3.48472	176	23.9479	176	12.09
176.1	3.48472	176.1	23.9446	176.1	12.06
176.2	3.48472	176.2	23.9413	176.2	12.05
176.3	3.48472	176.3	23.9381	176.3	12.03
176.4	3.48472	176.4	23.9349	176.4	12.02
176.5	3.48366	176.5	23.9349	176.5	12.01
176.6	3.48366	176.6	23.9381	176.6	12
176.7	3.48366	176.7	23.9413	176.7	11.98
176.8	3.48366	176.8	23.9381	176.8	11.98
176.9	3.48366	176.9	23.9413	176.9	11.97
177	3.48366	177	23.9381	177	11.96
177.1	3.48366	177.1	23.9381	177.1	11.95
177.2	3.48366	177.2	23.9381	177.2	11.93
177.3	3.48366	177.3	23.9381	177.3	11.93
177.4	3.4826	177.4	23.9413	177.4	11.92
177.5	3.4826	177.5	23.9381	177.5	11.9
177.6	3.4826	177.6	23.9381	177.6	11.88
177.7	3.4826	177.7	23.9381	177.7	11.88
177.8	3.48153	177.8	23.9349	177.8	11.88
177.9	3.4826	177.9	23.9283	177.9	11.85
178	3.48153	178	23.9251	178	11.87
178.1	3.48153	178.1	23.9251	178.1	11.84
178.2	3.48153	178.2	23.9251	178.2	11.84
178.3	3.48153	178.3	23.9218	178.3	11.84
178.4	3.48153	178.4	23.9185	178.4	11.83
178.5	3.48153	178.5	23.9218	178.5	11.82
178.6	3.48153	178.6	23.9218	178.6	11.81
178.7	3.48153	178.7	23.9218	178.7	11.81
178.8	3.48153	178.8	23.9218	178.8	11.8
178.9	3.48153	178.9	23.9283	178.9	11.81
179	3.48153	179	23.9283	179	11.79
179.1	3.48153	179.1	23.9316	179.1	11.79
179.2	3.48153	179.2	23.9381	179.2	11.78
179.3	3.48153	179.3	23.9381	179.3	11.77
179.4	3.48153	179.4	23.9446	179.4	11.77
179.5	3.48047	179.5	23.9479	179.5	11.76
179.6	3.48153	179.6	23.9511	179.6	11.76
179.7	3.48153	179.7	23.9577	179.7	11.75
179.8	3.48153	179.8	23.9609	179.8	11.74
179.9	3.48153	179.9	23.9609	179.9	11.73
180	3.48153	180	23.9577	180	11.74
180.1	3.48153	180.1	23.9511	180.1	11.72
180.2	3.48047	180.2	23.9511	180.2	11.72
180.3	3.48047	180.3	23.9544	180.3	11.72
180.4	3.48047	180.4	23.9511	180.4	11.72
180.5	3.48047	180.5	23.9479	180.5	11.71
180.6	3.48047	180.6	23.9479	180.6	11.71
180.7	3.48047	180.7	23.9479	180.7	11.69
180.8	3.48047	180.8	23.9544	180.8	11.7
180.9	3.48047	180.9	23.9511	180.9	11.69
181	3.47941	181	23.9446	181	11.68
181.1	3.47941	181.1	23.9511	181.1	11.69
181.2	3.47941	181.2	23.9479	181.2	11.68
181.3	3.47941	181.3	23.9446	181.3	11.66
181.4	3.47941	181.4	23.9446	181.4	11.67
181.5	3.47941	181.5	23.9381	181.5	11.66
181.6	3.47941	181.6	23.9381	181.6	11.66
181.7	3.47941	181.7	23.9349	181.7	11.65
181.8	3.47941	181.8	23.9381	181.8	11.65
181.9	3.47941	181.9	23.9413	181.9	11.65
182	3.47941	182	23.9511	182	11.64
182.1	3.47834	182.1	23.9544	182.1	11.63
182.2	3.47941	182.2	23.9479	182.2	11.63
182.3	3.47941	182.3	23.9544	182.3	11.63
182.4	3.47941	182.4	23.9609	182.4	11.62
182.5	3.47941	182.5	23.9609	182.5	11.63
182.6	3.47834	182.6	23.9609	182.6	11.63
182.7	3.47941	182.7	23.9609	182.7	11.61
182.8	3.47941	182.8	23.9674	182.8	11.63
182.9	3.47941	182.9	23.9642	182.9	11.6
183	3.47941	183	23.9739	183	11.61
183.1	3.47941	183.1	23.9674	183.1	11.62
183.2	3.47941	183.2	23.9707	183.2	11.61
183.3	3.47941	183.3	23.9674	183.3	11.61
183.4	3.47941	183.4	23.9674	183.4	11.6
183.5	3.47941	183.5	23.9739	183.5	11.6
183.6	3.47941	183.6	23.9772	183.6	11.57
183.7	3.47941	183.7	23.9837	183.7	11.59
183.8	3.47941	183.8	23.9805	183.8	11.59
183.9	3.47941	183.9	23.9837	183.9	11.57
184	3.47834	184	23.9805	184	11.57
184.1	3.47941	184.1	23.9805	184.1	11.56
184.2	3.47941	184.2	23.9805	184.2	11.57
184.3	3.47941	184.3	23.9772	184.3	11.58
184.4	3.47941	184.4	23.9805	184.4	11.57
184.5	3.47941	184.5	23.9805	184.5	11.58
184.6	3.47941	184.6	23.9772	184.6	11.57
184.7	3.47941	184.7	23.9805	184.7	11.56
184.8	3.47941	184.8	23.9837	184.8	11.55
184.9	3.47941	184.9	23.9902	184.9	11.55
185	3.47941	185	23.9902	185	11.54
185.1	3.47941	185.1	23.9837	185.1	11.55
185.2	3.48047	185.2	23.987	185.2	11.55
185.3	3.48047	185.3	23.9935	185.3	11.56
185.4	3.48047	185.4	24	185.4	11.55
185.5	3.48047	185.5	24	185.5	11.54
185.6	3.48047	185.6	24.0065	185.6	11.52
185.7	3.48047	185.7	24.0033	185.7	11.55
185.8	3.47941	185.8	24.0065	185.8	11.52
185.9	3.48047	185.9	24.013	185.9	11.53
186	3.47941	186	24.0098	186	11.53
186.1	3.48047	186.1	24.0098	186.1	11.54
186.2	3.48047	186.2	24.013	186.2	11.51
186.3	3.47941	186.3	24.013	186.3	11.52
186.4	3.48047	186.4	24.013	186.4	11.52
186.5	3.48047	186.5	24.0163	186.5	11.52
186.6	3.48047	186.6	24.013	186.6	11.51
186.7	3.48047	186.7	24.0163	186.7	11.52
186.8	3.48047	186.8	24.0163	186.8	11.52
186.9	3.48047	186.9	24.0195	186.9	11.51
187	3.48047	187	24.0228	187	11.51
187.1	3.48047	187.1	24.0195	187.1	11.51
187.2	3.47941	187.2	24.0228	187.2	11.5
187.3	3.48047	187.3	24.0195	187.3	11.51
187.4	3.47941	187.4	24.0195	187.4	11.52
187.5	3.48047	187.5	24.0261	187.5	11.52
187.6	3.48047	187.6	24.0293	187.6	11.51
187.7	3.48047	187.7	24.0358	187.7	11.5
187.8	3.48047	187.8	24.0391	187.8	11.5
187.9	3.48047	187.9	24.0391	187.9	11.51
188	3.48047	188	24.0456	188	11.51
188.1	3.48047	188.1	24.0489	188.1	11.5
188.2	3.48047	188.2	24.0521	188.2	11.5
188.3	3.48047	188.3	24.0554	188.3	11.5
188.4	3.48047	188.4	24.0587	188.4	11.49
188.5	3.48047	188.5	24.0619	188.5	11.5
188.6	3.48047	188.6	24.0619	188.6	11.49
188.7	3.48047	188.7	24.0587	188.7	11.48
188.8	3.48047	188.8	24.0587	188.8	11.47
188.9	3.48047	188.9	24.0554	188.9	11.48
189	3.48047	189	24.0554	189	11.49
189.1	3.48047	189.1	24.0521	189.1	11.48
189.2	3.48153	189.2	24.0587	189.2	11.49
189.3	3.48047	189.3	24.0619	189.3	11.5
189.4	3.48047	189.4	24.0619	189.4	11.49
189.5	3.48047	189.5	24.0651	189.5	11.47
189.6	3.48047	189.6	24.0684	189.6	11.49
189.7	3.48047	189.7	15.3518	189.7	11.48
189.8	3.48047	189.8	-1.3192	189.8	11.47
189.9	3.48153	189.9	-1.03255	189.9	11.49
190	3.48047	190	-0.8762	190	-3.95
190.1	3.48047	190.1	-0.7785	190.1	-3.97
190.2	0.7305	190.2	-0.7101	190.2	-4.859
190.3	0.68233	190.3	-0.658	190.3	-5.174
190.4	0.68794	190.4	-0.61565	190.4	-5.078
190.5	0.69154	190.5	-0.5896	190.5	-4.285
190.6	0.69404	190.6	-0.56025	190.6	-3.699
190.7	0.69567	190.7	-0.5407	190.7	-3.243
190.8	0.69698	190.8	-0.52115	190.8	-2.874
190.9	0.69805	190.9	-0.50815	190.9	-2.56
191	0.69888	191	-0.49185	191	-2.298
191.1	0.69951	191.1	-0.47885	191.1	-2.063
191.2	0.70019	191.2	-0.4723	191.2	-1.846
191.3	0.70075	191.3	-0.4593	191.3	-1.674
191.4	0.70113	191.4	-0.45605	191.4	-1.513
191.5	0.70143	191.5	-0.44625	191.5	-1.385
191.6	0.70175	191.6	-0.4365	191.6	-1.262
191.7	0.70207	191.7	-0.42995	191.7	-1.14
191.8	0.70225	191.8	-0.42345	191.8	-1.039
191.9	0.70261	191.9	-0.41695	191.9	-0.945
192	0.70277	192	-0.4137	192	-0.854
192.1	0.70296	192.1	-0.40715	192.1	-0.771
192.2	0.70317	192.2	-0.40715	192.2	-0.705
192.3	0.70337	192.3	-0.4039	192.3	-0.632
192.4	0.7035	192.4	-0.3974	192.4	-0.557
192.5	0.70357	192.5	-0.3909	192.5	-0.508
192.6	0.70367	192.6	-0.3909	192.6	-0.431
192.7	0.70388	192.7	-0.39415	192.7	-0.388
192.8	0.70396	192.8	-0.3876	192.8	-0.333
192.9	0.70402	192.9	-0.3876	192.9	-0.291
193	0.70413	193	-0.38435	193	-0.242
193.1	0.70423	193.1	-0.37785	193.1	-0.1989
193.2	0.70431	193.2	-0.3811	193.2	-0.1441
193.3	0.70449	193.3	-0.37135	193.3	-0.1139
193.4	0.70436	193.4	-0.37135	193.4	-0.0713
193.5	0.70459	193.5	-0.3746	193.5	-0.0364
193.6	0.70465	193.6	-0.37135	193.6	-0.0099
193.7	0.70466	193.7	-0.3681	193.7	0.0278
193.8	0.70471	193.8	-0.3681	193.8	0.0619
193.9	0.7048	193.9	-0.3681	193.9	0.0864
194	0.70486	194	-0.3648	194	0.1252
194.1	0.70485	194.1	-0.36155	194.1	0.1525
194.2	0.70493	194.2	-0.3648	194.2	0.1818
194.3	0.70503	194.3	-0.3648	194.3	0.2045
194.4	0.705	194.4	-0.3648	194.4	0.2319
194.5	0.70507	194.5	-0.3648	194.5	0.2517
194.6	0.70509	194.6	-0.36155	194.6	0.2725
194.7	0.70518	194.7	-0.3583	194.7	0.2961
194.8	0.70527	194.8	-0.3583	194.8	0.3122
194.9	0.70525	194.9	-0.35505	194.9	0.3377
195	0.70522	195	-0.3583	195	0.3745
195.1	0.70528	195.1	-0.3583	195.1	0.3849
195.2	0.70531	195.2	-0.35505	195.2	0.3925
195.3	0.70534	195.3	-0.35505	195.3	0.4067
195.4	0.7055	195.4	-0.35505	195.4	0.4388
195.5	0.70541	195.5	-0.35505	195.5	0.4577
195.6	0.70546	195.6	-0.35505	195.6	0.47
195.7	0.70549	195.7	-0.35505	195.7	0.487
195.8	0.70548	195.8	-0.35505	195.8	0.4983
195.9	0.70558	195.9	-0.35505	195.9	0.5257
196	0.70554	196	-0.35505	196	0.5446
196.1	0.70562	196.1	-0.35505	196.1	0.5342
196.2	0.7056	196.2	-0.35505	196.2	0.5522
196.3	0.70559	196.3	-0.3518	196.3	0.5654
196.4	0.70567	196.4	-0.3518	196.4	0.5824
196.5	0.70563	196.5	-0.35505	196.5	0.5947
196.6	0.7057	196.6	-0.35505	196.6	0.6136
196.7	0.70565	196.7	-0.35505	196.7	0.6334
196.8	0.70564	196.8	-0.35505	196.8	0.6372
196.9	0.70581	196.9	-0.35505	196.9	0.6447
197	0.70574	197	-0.3583	197	0.6598
197.1	0.70577	197.1	-0.35505	197.1	0.6655
197.2	0.70583	197.2	-0.35505	197.2	0.675
197.3	0.70576	197.3	-0.35505	197.3	0.6967
197.4	0.70583	197.4	-0.3518	197.4	0.70425
197.5	0.70583	197.5	-0.3518	197.5	0.70897
197.6	0.70586	197.6	-0.34855	197.6	0.71086
197.7	0.70586	197.7	-0.34855	197.7	0.72881
197.8	0.70595	197.8	-0.3518	197.8	0.72031
197.9	0.70597	197.9	-0.3518	197.9	0.74203
198	0.70589	198	-0.34855	198	0.77132
198.1	0.7059	198.1	-0.34855	198.1	0.76187
198.2	0.70592	198.2	-0.3453	198.2	0.77132
198.3	0.70597	198.3	-0.3453	198.3	0.78549
198.4	0.70593	198.4	-0.3453	198.4	0.79399
198.5	0.70594	198.5	-0.3453	198.5	0.80438
198.6	0.70598	198.6	-0.34855	198.6	0.81194
198.7	0.70595	198.7	-0.3453	198.7	0.82233
198.8	0.70595	198.8	-0.3453	198.8	0.81477
198.9	0.70601	198.9	-0.3453	198.9	0.82611
199	0.70608	199	-0.3453	199	0.83367
199.1	0.70604	199.1	-0.34855	199.1	0.82989
199.2	0.70602	199.2	-0.34855	199.2	0.84595
199.3	0.70607	199.3	-0.34855	199.3	0.86106
199.4	0.70609	199.4	-0.34855	199.4	0.86012
199.5	0.70598	199.5	-0.3518	199.5	0.87051
199.6	0.70605	199.6	-0.34855	199.6	0.86201
199.7	0.70606	199.7	-0.3518	199.7	0.87523
199.8	0.70606	199.8	-0.3518	199.8	0.87618
199.9	0.7061	199.9	-0.3518	199.9	0.89413
[truncated: 6,001 more rows]

## Sheet: Fig. 2a
Binding Energy (E)		Cu2p	Cu2p Scan A	Cu2p Scan B	Cu2p Scan C	Cu2p Scan D	Cu2p Scan E	Cu2p Scan F	Backgnd.	Envelope	Residuals
eV	Counts / s (Residuals × 2)	Counts / s (Residuals × 2)	Counts / s (Residuals × 2)	Counts / s (Residuals × 2)	Counts / s (Residuals × 2)	Counts / s (Residuals × 2)	Counts / s (Residuals × 2)	Counts / s (Residuals × 2)	Counts / s (Residuals × 2)	Counts / s (Residuals × 2)	Counts / s (Residuals × 2)
969.6	41641.1	0	0	0	0	0	0	0	0	41794.6	-153.51
969.5	41541.2	41565.1	41565.1	41574.8	41565.1	41565.3	41708.9	41565.1	41565.1	41718.8	-177.627
969.4	41559	41562.1	41562.1	41571.8	41562.1	41562.3	41706	41562.1	41562.1	41716	-156.974
969.3	41519	41554.1	41554.1	41563.9	41554.1	41554.4	41698.1	41554.1	41554.1	41708.2	-189.206
969.2	41748.7	41531.6	41531.6	41541.4	41531.6	41532	41675.7	41531.6	41531.6	41685.9	62.7015
969.1	42069.2	41501	41501	41510.9	41501	41501.5	41645.3	41501	41501	41655.7	413.504
969	41711.1	41463.1	41463.1	41473	41463.1	41463.7	41607.4	41463.1	41463.1	41618	93.1287
968.9	41672.9	41419	41419	41429.1	41419	41419.8	41563.5	41419	41419	41574.3	98.6305
968.8	41553.1	41375.6	41375.6	41385.6	41375.6	41376.4	41520.1	41375.6	41375.6	41531.1	22.0374
968.7	41507.9	41330.7	41330.7	41340.8	41330.7	41331.7	41475.4	41330.7	41330.7	41486.6	21.3028
968.6	41905.8	41272.2	41272.3	41282.5	41272.2	41273.5	41417.1	41272.2	41272.2	41428.6	477.22
968.5	42004.8	41209.1	41209.1	41219.4	41209.1	41210.7	41354.1	41209.1	41209.1	41366	638.822
968.4	41580	41141.7	41141.7	41152.1	41141.7	41143.6	41286.9	41141.7	41141.7	41299.1	280.833
968.3	41430.4	41080.9	41080.9	41091.3	41080.9	41083.2	41226.2	41080.9	41080.9	41238.9	191.52
968.2	40958.8	41035.9	41035.9	41046.4	41035.9	41038.7	41181.4	41035.9	41035.9	41194.6	-235.832
968.1	41033.3	41005.1	41005.1	41015.6	41005.1	41008.5	41150.8	41005.1	41005.1	41164.6	-131.293
968	41263	40979.4	40979.4	40989.9	40979.4	40983.4	41125.2	40979.4	40979.4	41139.8	123.189
967.9	41240.3	40958.4	40958.4	40969	40958.4	40963.2	41104.4	40958.4	40958.4	41119.9	120.454
967.8	41121	40940.4	40940.4	40951.1	40940.4	40946.2	41086.6	40940.4	40940.4	41103.1	17.8923
967.7	40738	40920.9	40920.9	40931.6	40920.9	40927.7	41067.3	40920.9	40920.9	41084.9	-346.954
967.6	40997.9	40904.6	40904.6	40915.4	40904.6	40912.8	41051.2	40904.6	40904.6	41070.2	-72.3438
967.5	41035.6	40887.8	40887.8	40898.7	40887.8	40897.5	41034.6	40887.8	40887.8	41055.2	-19.6258
967.4	41173.1	40871.9	40871.9	40882.9	40871.9	40883.4	41018.9	40871.9	40871.9	41041.4	131.657
967.3	40993.9	40850.7	40850.7	40861.7	40850.7	40864.3	40997.9	40850.7	40850.7	41022.6	-28.7223
967.2	40854.3	40829.5	40829.6	40840.6	40829.5	40845.6	40977	40829.5	40829.5	41004.2	-149.908
967.1	40886.7	40813.9	40813.9	40825.1	40813.9	40832.8	40961.7	40813.9	40813.9	40991.8	-105.143
967	40718.2	40805	40805.1	40816.3	40805	40827.3	40953.1	40805	40805	40986.6	-268.422
966.9	40831.9	40801.1	40801.2	40812.4	40801.1	40827.3	40949.4	40801.1	40801.1	40986.9	-155.023
966.8	40747.7	40790.7	40790.8	40802.1	40790.7	40821.4	40939.4	40790.7	40790.7	40981.4	-233.672
966.7	41059.7	40779.6	40779.6	40791	40779.6	40815.4	40928.5	40779.6	40779.6	40975.8	83.9282
966.6	40852.1	40754.6	40754.7	40766.1	40754.6	40796.4	40903.8	40754.6	40754.6	40957.2	-105.106
966.5	41174.7	40725.3	40725.4	40736.9	40725.3	40774	40874.9	40725.3	40725.3	40935.2	239.447
966.4	40872.8	40693.5	40693.6	40705.2	40693.5	40750.1	40843.4	40693.5	40693.5	40911.7	-38.9548
966.3	40710.9	40660.3	40660.4	40672.1	40660.3	40726	40810.6	40660.3	40660.3	40888.1	-177.155
966.2	40966	40623.9	40624	40635.7	40623.9	40700	40774.5	40623.9	40623.9	40862.5	103.435
966.1	40829.3	40595.5	40595.6	40607.4	40595.5	40683.5	40746.5	40595.5	40595.5	40846.5	-17.21
966	40715	40572.5	40572.6	40584.5	40572.5	40674.1	40723.9	40572.5	40572.5	40837.5	-122.576
965.9	40545.6	40547.2	40547.3	40559.2	40547.2	40664.2	40699	40547.2	40547.2	40828.2	-282.613
965.8	40701.4	40524.6	40524.7	40536.7	40524.6	40659.3	40676.8	40524.6	40524.6	40823.8	-122.404
965.7	40756.2	40505.9	40506.1	40518.1	40505.9	40660.7	40658.6	40505.9	40505.9	40825.7	-69.5594
965.6	40588.9	40499.4	40499.6	40511.7	40499.4	40676.9	40652.6	40499.4	40499.4	40842.5	-253.65
965.5	40178.2	40498.1	40498.3	40510.4	40498.1	40701.3	40651.7	40498.1	40498.1	40867.6	-689.335
965.4	40272.4	40496.4	40496.6	40508.8	40496.4	40728.8	40650.5	40496.4	40496.4	40895.7	-623.295
965.3	40852.2	40494.9	40495.2	40507.5	40494.9	40760.3	40649.6	40494.9	40494.9	40927.8	-75.5582
965.2	40616.6	40493.3	40493.6	40506	40493.3	40795.9	40648.6	40493.3	40493.3	40964.1	-347.457
965.1	40626.8	40491.1	40491.4	40503.8	40491.1	40835.6	40646.9	40491.1	40491.1	41004.4	-377.637
965	40528.4	40487.3	40487.7	40500.1	40487.3	40878.9	40643.7	40487.3	40487.3	41048.5	-520.067
964.9	41080.2	40483	40483.4	40495.9	40483	40927.5	40640	40483	40483	41097.8	-17.5928
964.8	41135.7	40478	40478.5	40490.9	40478	40981.8	40635.7	40478	40478	41152.8	-17.1477
964.7	40980.5	40471.6	40472.1	40484.6	40471.6	41041.7	40630	40471.6	40471.6	41213.6	-233.123
964.6	41346.1	40463.3	40463.8	40476.4	40463.3	41107.4	40622.3	40463.3	40463.3	41280.1	65.9486
964.5	41566.5	40454.1	40454.7	40467.3	40454.1	41180.6	40613.9	40454.1	40454.1	41354.2	212.34
964.4	41529	40443.7	40444.4	40457	40443.7	41261.6	40604.3	40443.7	40443.7	41436.1	92.8793
964.3	41708.9	40431.5	40432.2	40444.9	40431.5	41350.4	40592.8	40431.5	40431.5	41525.9	183.011
964.2	42000.6	40418.1	40418.9	40431.6	40418.1	41448.2	40580.3	40418.1	40418.1	41624.7	375.912
964.1	41889.3	40404.5	40405.4	40418.1	40404.5	41556.3	40567.6	40404.5	40404.5	41733.8	155.491
964	41590.4	40390.4	40391.4	40404.1	40390.4	41674.5	40554.3	40390.4	40390.4	41853.1	-262.633
963.9	41782.4	40375	40376.1	40388.7	40375	41801.6	40539.8	40375	40375	41981.3	-198.984
963.8	42359.6	40359.3	40360.6	40373.2	40359.3	41938.1	40525.2	40359.3	40359.3	42119	240.597
963.7	42016.7	40343	40344.4	40357	40343	42082	40509.9	40343	40343	42264.1	-247.386
963.6	42197.3	40324.7	40326.2	40338.8	40324.7	42229.7	40492.7	40324.7	40324.7	42413.1	-215.865
963.5	42599.8	40304.2	40305.8	40318.3	40304.2	42377.6	40473.2	40304.2	40304.2	42562.4	37.3723
963.4	42975.2	40282.3	40284	40296.5	40282.3	42522.5	40452.4	40282.3	40282.3	42708.7	266.585
963.3	43009.4	40258.6	40260.5	40272.9	40258.6	42658.4	40430	40258.6	40258.6	42846.1	163.348
963.2	42891.5	40233.1	40235.2	40247.5	40233.1	42779.2	40405.7	40233.1	40233.1	42968.4	-76.8681
963.1	43100.5	40206.3	40208.6	40220.8	40206.3	42878.8	40380.2	40206.3	40206.3	43069.7	30.8081
963	43204.9	40178.2	40180.8	40192.9	40178.2	42951.5	40353.6	40178.2	40178.2	43144	60.8817
962.9	43539.1	40149.2	40152	40164	40149.2	42993.2	40326	40149.2	40149.2	43187.6	351.502
962.8	43397.9	40118.7	40121.8	40133.6	40118.7	43002.9	40297	40118.7	40118.7	43199.1	198.736
962.7	43610.2	40087.8	40091.1	40102.8	40087.8	42986.5	40267.7	40087.8	40087.8	43184.6	425.607
962.6	43173.9	40057.3	40060.9	40072.4	40057.3	42955.4	40238.8	40057.3	40057.3	43155.6	18.2874
962.5	42832.5	40028.1	40032.1	40043.3	40028.1	42898.6	40211.3	40028.1	40028.1	43100.9	-268.373
962.4	42649.4	40000	40004.3	40015.3	40000	42810.6	40185	40000	40000	43015.3	-365.85
962.3	42669	39973	39977.7	39988.4	39973	42694.9	40159.9	39973	39973	42901.9	-232.918
962.2	42802.3	39946.3	39951.4	39961.8	39946.3	42554.8	40135.1	39946.3	39946.3	42764.3	37.9665
962.1	42922.2	39920.8	39926.4	39936.5	39920.8	42396.6	40111.7	39920.8	39920.8	42608.7	313.518
962	41982.6	39896.7	39902.9	39912.5	39896.7	42225.6	40089.7	39896.7	39896.7	42440.5	-457.895
961.9	41759.6	39873.5	39880.1	39889.3	39873.5	42046.7	40068.7	39873.5	39873.5	42264.5	-504.837
961.8	42074	39852.1	39859.3	39868.1	39852.1	41865.5	40049.7	39852.1	39852.1	42086.4	-12.3947
961.7	41639.3	39832.3	39840.2	39848.4	39832.3	41686	40032.4	39832.3	39832.3	41910	-270.755
961.6	41901.8	39813.2	39821.8	39829.4	39813.2	41510.2	40015.8	39813.2	39813.2	41737.6	164.113
961.5	41529.4	39794.2	39803.6	39810.5	39794.2	41340.2	39999.6	39794.2	39794.2	41571.3	-41.8671
961.4	41564.7	39776.1	39786.3	39792.6	39776.1	41178.5	39984.3	39776.1	39776.1	41413.3	151.389
961.3	41492.1	39759.1	39770.2	39775.7	39759.1	41026.5	39970.3	39759.1	39759.1	41265.3	226.77
961.2	40897	39743.9	39755.9	39760.6	39743.9	40885.4	39958.2	39743.9	39743.9	41128.4	-231.366
961.1	40865.5	39729.7	39742.7	39746.6	39729.7	40754.9	39947.4	39729.7	39729.7	41002.3	-136.856
961	40807.9	39717.1	39731.2	39734	39717.1	40635.2	39938.2	39717.1	39717.1	40887.4	-79.5031
960.9	40663	39705.1	39720.4	39722.1	39705.1	40525.5	39929.8	39705.1	39705.1	40782.6	-119.659
960.8	41051.1	39692.7	39709.3	39709.9	39692.7	40424.2	39921.3	39692.7	39692.7	40686.6	364.517
960.7	41016.6	39680.3	39698.3	39697.7	39680.3	40331.1	39912.9	39680.3	39680.3	40599.1	417.501
960.6	40821.7	39668.1	39687.6	39685.6	39668.1	40246.1	39905	39668.1	39668.1	40520	301.758
960.5	40617.1	39655.8	39676.9	39673.4	39655.8	40168.1	39897.1	39655.8	39655.8	40448.2	168.912
960.4	40691.8	39644.4	39667.2	39662.1	39644.4	40097.7	39890.4	39644.4	39644.4	40384.4	307.417
960.3	40457.3	39633.5	39658.2	39651.4	39633.5	40034.1	39884.6	39633.5	39633.5	40327.7	129.595
960.2	40608.9	39623.5	39650.2	39641.6	39623.5	39976.8	39879.9	39623.5	39623.5	40277.9	331.057
960.1	40301.4	39614.2	39643	39632.4	39614.2	39925.2	39876.1	39614.2	39614.2	40234.2	67.2111
960	40194.4	39605.5	39636.7	39623.8	39605.5	39878.9	39873.3	39605.5	39605.5	40196.3	-1.90126
959.9	40254.8	39597.1	39630.8	39615.6	39597.1	39837.1	39871.2	39597.1	39597.1	40163.3	91.4226
959.8	40215.7	39589.5	39625.9	39608.1	39589.5	39799.7	39870.2	39589.5	39589.5	40135.4	80.2722
959.7	40161.2	39581.8	39621.1	39600.5	39581.8	39765.7	39869.4	39581.8	39581.8	40111.4	49.7294
959.6	40287.5	39573.3	39615.7	39592.2	39573.3	39733.9	39868.4	39573.3	39573.3	40090.4	197.094
959.5	40573.5	39564.5	39610.3	39583.6	39564.5	39704.6	39867.5	39564.5	39564.5	40072.4	501.103
959.4	40356.5	39555.1	39604.4	39574.3	39555.1	39677	39866.5	39555.1	39555.1	40057	299.485
959.3	40529.9	39545.7	39598.9	39565.1	39545.7	39651.6	39866.1	39545.7	39545.7	40044.6	485.317
959.2	40065	39536.7	39594.1	39556.3	39536.7	39628.6	39866.6	39536.7	39536.7	40035.4	29.5849
959.1	40023.7	39528.5	39590.3	39548.2	39528.5	39608	39868.5	39528.5	39528.5	40029.6	-5.91626
959	40117.1	39521	39587.6	39540.8	39521	39589.7	39871.9	39521	39521	40027.1	90.0608
958.9	39870.5	39514.6	39586.3	39534.6	39514.6	39573.9	39877.1	39514.6	39514.6	40028.1	-157.641
958.8	39854.6	39508	39585.2	39528.2	39508	39559	39882.9	39508	39508	40031.4	-176.832
958.7	40129.2	39500.6	39583.8	39521	39500.6	39544.5	39888.8	39500.6	39500.6	40036.2	93.021
958.6	40404.4	39493.1	39582.7	39513.7	39493.1	39530.8	39895.5	39493.1	39493.1	40043.3	361.12
958.5	40140.7	39485.8	39582.2	39506.6	39485.8	39518.1	39903.5	39485.8	39485.8	40052.8	87.899
958.4	39718	39478.2	39581.9	39499.1	39478.2	39505.7	39912.3	39478.2	39478.2	40064.4	-346.42
958.3	40015.4	39470	39581.6	39491.1	39470	39493.5	39921.8	39470	39470	40078	-62.5198
958.2	40335.9	39462.8	39582.9	39484.1	39462.8	39482.8	39933.7	39462.8	39462.8	40095	240.912
958.1	39827.6	39455.7	39584.8	39477.1	39455.7	39472.6	39947.1	39455.7	39455.7	40114.6	-287.031
958	40079.8	39448.2	39587	39469.8	39448.2	39462.5	39961.8	39448.2	39448.2	40136.7	-56.8916
957.9	39847.9	39440.6	39590	39462.4	39440.6	39452.8	39978.4	39440.6	39440.6	40161.7	-313.773
957.8	39975.2	39433.4	39594	39455.4	39433.4	39443.7	39997.2	39433.4	39433.4	40190.1	-214.956
957.7	40132.4	39425.3	39598	39447.5	39425.3	39433.9	40017.5	39425.3	39425.3	40221	-88.6679
957.6	40252.6	39417.5	39603.2	39439.9	39417.5	39424.8	40040.5	39417.5	39417.5	40255.9	-3.29146
957.5	39868.9	39408	39607.7	39430.6	39408	39414.1	40064.6	39408	39408	40293	-424.03
957.4	40735.1	39396.6	39611.4	39419.4	39396.6	39401.7	40089.8	39396.6	39396.6	40332.4	402.651
957.3	40977.3	39384.4	39615.4	39407.4	39384.4	39388.7	40117.6	39384.4	39384.4	40375.8	601.507
957.2	40521.3	39371.9	39620.2	39395	39371.9	39375.4	40148.7	39371.9	39371.9	40423.8	97.4379
957.1	40398.5	39357.4	39624.6	39380.8	39357.4	39360.4	40182.1	39357.4	39357.4	40475.6	-77.1015
957	40830.3	39343.4	39630.8	39367	39343.4	39345.8	40220.5	39343.4	39343.4	40533.9	296.31
956.9	40454	39329.9	39639.1	39353.7	39329.9	39331.9	40264.5	39329.9	39329.9	40599.6	-145.588
956.8	40583.7	39315.5	39648.3	39339.6	39315.5	39317.2	40313.2	39315.5	39315.5	40671.7	-88.0588
956.7	40933.8	39300.4	39658.6	39324.6	39300.4	39301.8	40367.4	39300.4	39300.4	40751.2	182.611
956.6	40757.3	39284.8	39670.5	39309.3	39284.8	39286	40427.9	39284.8	39284.8	40839.2	-81.8911
956.5	40987.8	39268.5	39683.9	39293.2	39268.5	39269.4	40495	39268.5	39268.5	40936	51.7864
956.4	40806.7	39251.5	39699	39276.4	39251.5	39252.2	40569.4	39251.5	39251.5	41042.6	-235.893
956.3	40870	39233.6	39715.9	39258.7	39233.6	39234.2	40651.3	39233.6	39233.6	41159.4	-289.404
956.2	41354.4	39214	39734	39239.4	39214	39214.5	40740.5	39214	39214	41286.5	67.9609
956.1	41594.5	39193	39754	39218.6	39193	39193.4	40837.3	39193	39193	41424.4	170.074
956	41668.7	39170.1	39775.6	39195.9	39170.1	39170.4	40941.2	39170.1	39170.1	41572.9	95.7704
955.9	41809.3	39144.7	39798.6	39170.8	39144.7	39145	41050.9	39144.7	39144.7	41731.2	78.0538
955.8	42100	39117.4	39824	39143.8	39117.4	39117.6	41165.9	39117.4	39117.4	41899	200.984
955.7	42340.6	39088.6	39852.6	39115.2	39088.6	39088.8	41284.4	39088.6	39088.6	42075.2	265.382
955.6	42282.6	39058.8	39885.4	39085.6	39058.8	39058.9	41403.9	39058.8	39058.8	42257.6	24.9892
955.5	42134.2	39027.7	39922.8	39054.8	39027.7	39027.8	41520.1	39027.7	39027.7	42442.5	-308.228
955.4	42354.8	38995.3	39965.4	39022.7	38995.3	38995.4	41627.5	38995.3	38995.3	42625.1	-270.369
955.3	42705.6	38961.9	40014.2	38989.6	38961.9	38962	41720.6	38961.9	38961.9	42800.6	-94.998
955.2	42693.9	38927	40069.4	38954.9	38927	38927.1	41791.9	38927	38927	42962.3	-268.44
955.1	43028.9	38889.6	40131.1	38917.8	38889.6	38889.7	41834.3	38889.6	38889.6	43104	-75.1198
955	43356.8	38850.3	40200.8	38878.8	38850.3	38850.4	41843	38850.3	38850.3	43222	134.745
954.9	43243.9	38809.4	40280	38838.1	38809.4	38809.4	41814.9	38809.4	38809.4	43314.3	-70.3886
954.8	43447.6	38766.2	40369.4	38795.3	38766.2	38766.3	41747.3	38766.2	38766.2	43379.5	68.056
954.7	43742.8	38721.7	40471.3	38751	38721.7	38721.7	41642.1	38721.7	38721.7	43421	321.795
954.6	43643.3	38676.7	40588.2	38706.3	38676.7	38676.7	41504.5	38676.7	38676.7	43445.7	197.651
954.5	43390.9	38630.7	40721.2	38660.6	38630.7	38630.7	41340.1	38630.7	38630.7	43460.6	-69.7096
954.4	43599.8	38584.1	40872.7	38614.3	38584.1	38584.1	41156.1	38584.1	38584.1	43474.9	124.853
954.3	43554.6	38537.8	41045.3	38568.3	38537.8	38537.8	40960	38537.8	38537.8	43498.2	56.4743
954.2	43406.6	38491.7	41241	38522.6	38491.7	38491.7	40758.3	38491.7	38491.7	43538.4	-131.746
954.1	43275.1	38445.3	41460.6	38476.5	38445.3	38445.3	40555.4	38445.3	38445.3	43601.8	-326.785
954	43371	38397.4	41704.3	38428.9	38397.4	38397.4	40354.1	38397.4	38397.4	43692.5	-321.527
953.9	44281	38348.3	41972.8	38380.1	38348.3	38348.3	40157.7	38348.3	38348.3	43814.1	466.89
953.8	43975	38298.1	42265.5	38330.3	38298.2	38298.1	39968.3	38298.1	38298.1	43967.8	7.19907
953.7	43760	38245.9	42578.7	38278.4	38245.9	38245.9	39785.7	38245.9	38245.9	44151	-390.966
953.6	44237.4	38191	42906.4	38223.8	38191	38191	39609.9	38191	38191	44358.2	-120.842
953.5	44663.5	38134.4	43241.1	38167.6	38134.4	38134.4	39441.9	38134.4	38134.4	44581.9	81.6554
953.4	44966.5	38075.2	43569.1	38108.8	38075.2	38075.2	39280.6	38075.2	38075.2	44808.1	158.391
953.3	45178	38013	43873.2	38046.9	38013	38013	39125	38013	38013	45019.1	158.953
953.2	45217	37948.1	44133.4	37982.4	37948.1	37948.1	38974.8	37948.1	37948.1	45194.5	22.5687
953.1	45475.5	37880.9	44329.3	37915.6	37881	37880.9	38830	37880.9	37880.9	45313	162.465
953	45614.7	37812.8	44444.5	37847.9	37812.8	37812.8	38691.2	37812.8	37812.8	45357.9	256.825
952.9	45234.7	37744.7	44473.8	37780.1	37744.7	37744.7	38558.6	37744.7	37744.7	45323.1	-88.4016
952.8	44893.1	37675.8	44431.6	37711.6	37675.8	37675.8	38430.9	37675.8	37675.8	45222.6	-329.497
952.7	45388.9	37608.1	44343.4	37644.3	37608.1	37608.1	38309.7	37608.1	37608.1	45081.2	307.706
952.6	44448.9	37542	44171.3	37578.6	37542	37542	38194.7	37542	37542	44860.6	-411.71
952.5	44462	37477.5	43918.9	37514.5	37477.5	37477.5	38085.5	37477.5	37477.5	44564	-102.01
952.4	44035.7	37414.2	43598.8	37451.6	37414.2	37414.2	37981.4	37414.2	37414.2	44203.4	-167.721
952.3	43937.8	37353.5	43228.6	37391.3	37353.5	37353.5	37883.2	37353.5	37353.5	43796.2	141.551
952.2	43676.6	37294.9	42824.9	37333.2	37295	37294.9	37790.3	37294.9	37294.9	43358.6	317.978
952.1	42955.9	37240.4	42405.5	37279.1	37240.4	37240.4	37704.2	37240.4	37240.4	42908.1	47.8206
952	41982.8	37188.9	41983.1	37228.1	37188.9	37188.9	37623.7	37188.9	37188.9	42457.2	-474.347
951.9	42074.2	37140.6	41568.8	37180.3	37140.7	37140.6	37548.7	37140.6	37140.6	42016.6	57.58
951.8	41909.5	37096.1	41171	37136.2	37096.1	37096.1	37479.4	37096.1	37096.1	41594.6	314.99
951.7	41372.3	37054.6	40794.4	37095.2	37054.7	37054.6	37415.2	37054.6	37054.6	41195.6	176.685
951.6	41030.7	37015.5	40441.3	37056.6	37015.6	37015.5	37354.9	37015.5	37015.5	40821.9	208.844
951.5	40506.2	36980.4	40115	37022	36980.4	36980.4	37300.2	36980.4	36980.4	40476.5	29.6791
951.4	39666.2	36948.9	39815.4	36990.9	36948.9	36948.9	37250.5	36948.9	36948.9	40159.2	-493.014
951.3	39722.8	36920.7	39541.6	36963.3	36920.7	36920.7	37205.5	36920.7	36920.7	39869	-146.237
951.2	39370.1	36894.9	39291.7	36938	36895	36894.9	37164	36894.9	36894.9	39604	-233.85
951.1	39534.3	36870.5	39063.3	36914.2	36870.6	36870.5	37125	36870.5	36870.5	39361.4	172.876
951	39632.2	36846.5	38853.8	36890.7	36846.6	36846.5	37087.3	36846.5	36846.5	39138.9	493.352
950.9	39360.6	36823.6	38662.5	36868.3	36823.7	36823.6	37051.7	36823.6	36823.6	38935.4	425.237
950.8	39007.2	36802.5	38488.5	36847.7	36802.6	36802.5	37018.6	36802.5	36802.5	38750	257.175
950.7	38247.4	36783.6	38330.8	36829.5	36783.8	36783.6	36988.6	36783.6	36783.6	38581.8	-334.396
950.6	38181.8	36768	38189.1	36814.4	36768.2	36768	36962.5	36768	36768	38430.2	-248.398
950.5	37724.4	36754.8	38061.3	36801.8	36755	36754.8	36939.5	36754.8	36754.8	38293.2	-568.728
950.4	37956	36743.1	37945.3	36790.7	36743.3	36743.1	36918.6	36743.1	36743.1	38168.6	-212.583
950.3	38065.6	36731.9	37839.1	36780.1	36732.1	36731.9	36898.7	36731.9	36731.9	38054.3	11.2723
950.2	37983.8	36720.5	37741	36769.3	36720.7	36720.5	36879.1	36720.5	36720.5	37948.8	34.9543
950.1	38205.8	36709	37650.6	36758.5	36709.3	36709	36860	36709	36709	37851.3	354.504
950	37689.4	36698.1	37567.3	36748.2	36698.4	36698.1	36841.8	36698.1	36698.1	37761.6	-72.1689
949.9	37654.7	36687.3	37490.4	36738	36687.6	36687.3	36824.2	36687.3	36687.3	37678.5	-23.7802
949.8	37913.8	36677.2	37419.8	36728.7	36677.6	36677.2	36807.7	36677.2	36677.2	37602.2	311.572
949.7	37512.2	36668.3	37355.3	36720.4	36668.7	36668.3	36792.7	36668.3	36668.3	37532.3	-20.1627
949.6	37557.4	36660.3	37296.3	36713.1	36660.7	36660.3	36778.9	36660.3	36660.3	37468.3	89.043
949.5	37121.5	36652.5	37241.7	36706.1	36653	36652.5	36765.8	36652.5	36652.5	37409	-287.521
949.4	37467.8	36645.6	37191.6	36699.9	36646.2	36645.6	36753.7	36645.6	36645.6	37354.6	113.234
949.3	37412	36639.3	37145.6	36694.4	36640	36639.3	36742.5	36639.3	36639.3	37304.5	107.524
949.2	37138.4	36633.9	37103.5	36689.7	36634.6	36633.9	36732.5	36634	36633.9	37258.6	-120.209
949.1	37027.8	36628.3	37064.1	36684.9	36629.1	36628.3	36722.4	36628.3	36628.3	37215.7	-187.854
949	37230	36623.2	37027.8	36680.6	36624.1	36623.2	36713.2	36623.3	36623.2	37176.1	53.9197
948.9	37134.6	36618.5	36994.2	36676.7	36619.5	36618.5	36704.5	36618.6	36618.5	37139.4	-4.85984
948.8	37185.9	36614.4	36963.4	36673.4	36615.5	36614.4	36696.7	36614.5	36614.4	37105.8	80.0494
948.7	36748.2	36609.9	36934.2	36669.8	36611.2	36609.9	36688.6	36610.1	36609.9	37074.1	-325.849
948.6	37246.7	36605.2	36906.6	36665.9	36606.6	36605.2	36680.5	36605.4	36605.2	37044.1	202.667
948.5	37333.6	36600.1	36880.2	36661.7	36601.6	36600.1	36672.1	36600.4	36600.1	37015.6	318.052
948.4	37356.7	36595.2	36855.5	36657.7	36596.8	36595.2	36664.1	36595.6	36595.2	36989	367.666
948.3	37051.4	36589.8	36831.8	36653.2	36591.6	36589.8	36655.7	36590.3	36589.8	36963.6	87.7843
948.2	37005.6	36584	36809.1	36648.3	36586	36584	36647.2	36584.7	36584	36939.4	66.2098
948.1	37412.9	36578.5	36787.8	36643.8	36580.7	36578.5	36639	36579.5	36578.5	36916.9	496.016
948	37175.7	36573.8	36768.4	36640.1	36576.3	36573.8	36631.8	36575.3	36573.8	36896.7	279.069
947.9	36850.8	36568.9	36749.9	36636.2	36571.7	36568.9	36624.4	36571	36568.9	36877.6	-26.8104
947.8	37156.5	36564.9	36733.2	36633.2	36568	36564.9	36618.1	36567.8	36564.9	36860.8	295.754
947.7	36495.7	36562.8	36719.4	36632.2	36566.3	36562.8	36613.8	36566.9	36562.8	36847.2	-351.535
947.6	36302.6	36562.4	36708	36632.9	36566.3	36562.4	36611.3	36568.1	36562.4	36836.8	-534.212
947.5	36232.1	36561.6	36697	36633.2	36565.9	36561.6	36608.5	36569.6	36561.6	36827.6	-595.463
947.4	37056.9	36561.4	36687.2	36634.1	36566.1	36561.4	36606.3	36572.3	36561.4	36820.5	236.398
947.3	36862.3	36560.7	36677.7	36634.5	36565.9	36560.7	36603.7	36575.7	36560.7	36814.9	47.4165
947.2	36754.6	36559.3	36668.1	36634.4	36565.2	36559.3	36600.6	36579.9	36559.3	36810.8	-56.1546
947.1	36645	36557.8	36658.9	36634.1	36564.4	36557.8	36597.4	36585.7	36557.8	36809.1	-164.118
947	36313.6	36557.5	36651.4	36635	36564.7	36557.5	36595.4	36595	36557.5	36811.5	-497.958
946.9	36407.7	36556.8	36644	36635.5	36564.8	36556.8	36593.2	36606.7	36556.8	36817.1	-409.457
946.8	36666.7	36555.7	36636.8	36635.8	36564.7	36555.7	36590.6	36621.7	36555.7	36826.7	-159.988
946.7	37086.6	36554.6	36629.9	36636	36564.5	36554.6	36588.1	36641.1	36554.6	36841.1	245.426
946.6	36745.5	36552.9	36622.8	36635.7	36564	36552.9	36585	36665.2	36552.9	36861	-115.509
946.5	36883.1	36551.1	36616	36635.3	36563.4	36551.1	36581.9	36695.6	36551.1	36887.7	-4.59873
946.4	36538.5	36549.2	36609.4	36634.8	36562.8	36549.2	36578.8	36733.3	36549.2	36922.3	-383.814
946.3	36770.6	36547.5	36603.4	36634.6	36562.7	36547.5	36575.9	36780	36547.5	36966.4	-195.818
946.2	36833.8	36545.5	36597.3	36634	36562.3	36545.5	36572.7	36836.1	36545.5	37020.6	-186.847
946.1	37111.3	36543.3	36591.4	36633.5	36562.1	36543.3	36569.4	36903.3	36543.3	37086.4	24.876
946	36942.8	36540.7	36585.2	36632.4	36561.6	36540.7	36565.7	36982.1	36540.7	37164.3	-221.535
945.9	37147.7	36537.9	36579.2	36631.3	36561.3	36537.9	36562	37074	36537.9	37256	-108.328
945.8	36776.5	36535.2	36573.5	36630.3	36561.3	36535.2	36558.3	37179.8	36535.2	37362.2	-585.739
945.7	36809.6	36532.1	36567.5	36628.9	36561.2	36532.1	36554.2	37299.4	36532.1	37482.8	-673.226
945.6	37593.5	36527.9	36560.7	36626.5	36560.6	36527.9	36549.2	37432.2	36527.9	37617.4	-23.9267
945.5	38002.8	36522.6	36552.9	36622.9	36559.1	36522.6	36542.9	37577.4	36522.6	37765.1	237.656
945.4	38528.9	36515.6	36543.7	36617.9	36556.8	36515.6	36535.2	37733.7	36515.6	37924.6	604.225
945.3	38433.4	36507.3	36533.3	36611.5	36553.6	36507.3	36526.1	37899.1	36507.3	38094.3	339.026
945.2	38377.1	36498.1	36522.1	36604.3	36550.5	36498.1	36516.1	38071.8	36498.1	38272.4	104.761
945.1	38503	36488.6	36510.8	36596.8	36548	36488.6	36505.8	38249.1	36488.6	38456.1	46.8849
945	38316.8	36478.7	36499.2	36589	36546.3	36478.7	36495.3	38426.8	36478.7	38641.7	-324.985
944.9	38825.4	36468.4	36487.3	36580.8	36545.6	36468.4	36484.3	38600.3	36468.4	38824.7	0.690706
944.8	38942.8	36457	36474.4	36571.6	36545.5	36457	36472.2	38763.8	36457	38999.7	-56.8762
944.7	39501.6	36444.4	36460.5	36561.4	36546.2	36444.4	36459	38912.1	36444.4	39161.6	339.99
944.6	39748.5	36430.5	36445.4	36549.8	36548.1	36430.5	36444.6	39039.7	36430.5	39305.5	443.052
944.5	39694.4	36416	36429.7	36537.7	36552.1	36416	36429.4	39142.7	36416	39427.8	266.653
944.4	39535.8	36400.6	36413.2	36524.8	36558.8	36400.6	36413.5	39217.5	36400.6	39525.5	10.3022
944.3	39779.2	36384.9	36396.5	36511.7	36569.1	36384.9	36397.3	39263.2	36384.9	39598.3	180.903
944.2	39750.7	36369.3	36380	36498.8	36584.1	36369.3	36381.1	39281.5	36369.3	39648.5	102.278
944.1	39633.6	36353.7	36363.5	36485.9	36604.5	36353.7	36365.1	39277.9	36353.7	39682.2	-48.6309
944	39537.1	36338	36347.1	36473.1	36630.8	36338	36348.9	39261.8	36338	39709.7	-172.526
943.9	39565.6	36322.5	36330.9	36460.5	36664.1	36322.5	36333	39222.2	36322.5	39720.6	-155.032
943.8	39481.7	36307.5	36315.1	36448.5	36705.3	36307.5	36317.5	39154.2	36307.5	39710.8	-229.075
943.7	39212.3	36292.6	36299.7	36436.8	36755	36292.6	36302.3	39059.1	36292.6	39682.3	-470.026
943.6	39306.7	36277.8	36284.3	36425.2	36813.6	36277.8	36287.1	38939.1	36277.8	39637.9	-331.232
943.5	39411.6	36263.3	36269.2	36414	36881.7	36263.3	36272.1	38797.5	36263.3	39581.4	-169.75
943.4	39222.3	36248.7	36254.1	36402.8	36959.3	36248.7	36257.2	38637.4	36248.7	39516.2	-293.908
943.3	39481.6	36233.9	36238.9	36391.7	37046.5	36233.9	36242.1	38462.9	36233.9	39446.2	35.3109
943.2	39247.7	36219	36223.6	36380.5	37142.9	36219	36226.9	38277.8	36219	39375.4	-127.748
943.1	39424.4	36204	36208.1	36369.2	37248	36204	36211.4	38086.2	36204	39307.2	117.231
943	39560.6	36188.7	36192.5	36357.9	37360.7	36188.7	36195.8	37892.2	36188.7	39244.5	316.108
942.9	39357.8	36173.3	36176.8	36346.6	37480	36173.3	36180.2	37699.5	36173.3	39189.9	167.849
942.8	39530.6	36157.4	36160.6	36334.9	37603.5	36157.4	36164	37510.9	36157.4	39144.4	386.209
942.7	39740.2	36141.7	36144.6	36323.7	37729.9	36141.7	36148	37329.9	36141.7	39109.4	630.856
942.6	39078.8	36126.4	36129.1	36312.9	37856.9	36126.4	36132.4	37158.9	36126.4	39084.7	-5.92322
942.5	39106.1	36111.3	36113.8	36302.6	37981.5	36111.3	36117.1	36999.5	36111.3	39069.2	36.9101
942.4	38970	36096.7	36098.9	36292.9	38100.9	36096.7	36102.2	36853	36096.7	39061.3	-91.2208
942.3	38998.7	36082.5	36084.5	36283.9	38212.3	36082.5	36087.8	36720	36082.5	39058.5	-59.8746
942.2	39133.5	36068.2	36070.1	36274.9	38312.3	36068.2	36073.3	36600.1	36068.2	39057.8	75.7031
942.1	39124.1	36054.1	36055.8	36266.3	38398.4	36054.1	36059	36493.4	36054.1	39056.5	67.5955
942	38895.5	36039.9	36041.4	36257.9	38468.6	36039.9	36044.6	36399	36039.9	39052	-156.487
941.9	38943.1	36025.8	36027.2	36249.8	38521.7	36025.8	36030.3	36316.5	36025.8	39042.3	-99.1282
941.8	38781.9	36011.9	36013.2	36242.2	38557.4	36011.9	36016.2	36244.8	36011.9	39026.1	-244.244
941.7	38868.4	35997.9	35999	36234.7	38576.2	35997.9	36002	36182.5	35997.9	39002.9	-134.532
941.6	39265.6	35983.6	35984.7	36227.2	38580.1	35983.6	35987.5	36128.6	35983.6	38973.7	291.936
941.5	39033.4	35969.1	35970.1	36219.8	38572.7	35969.1	35972.9	36081.7	35969.1	38940.7	92.6241
941.4	39118.3	35954.7	35955.5	36212.8	38559.2	35954.7	35958.2	36041.3	35954.7	38908.4	209.945
941.3	38678.1	35940.5	35941.3	36206.4	38532.3	35940.5	35944	36006.5	35940.5	38868.4	-190.248
941.2	38414.1	35926.6	35927.4	36200.6	38482.9	35926.6	35929.9	35976.4	35926.6	38810.6	-396.488
941.1	38949.8	35913.1	35913.8	36195.6	38412.2	35913.1	35916.3	35950.2	35913.1	38735.5	214.343
941	38507	35900.4	35900.9	36191.6	38321.8	35900.4	35903.4	35927.8	35900.4	38644.1	-137.092
940.9	38265.2	35887.9	35888.5	36188.5	38213.5	35887.9	35890.8	35908	35887.9	38537.5	-272.362
940.8	38210.1	35875.9	35876.4	36186.2	38089.7	35875.9	35878.6	35890.4	35875.9	38417.7	-207.607
940.7	37933.5	35864.6	35865.1	36185.2	37953.4	35864.6	35867.3	35875	35864.6	38287.4	-353.874
940.6	37978.4	35853.8	35854.2	36185.1	37807.2	35853.8	35856.3	35861.2	35853.8	38148.7	-170.301
940.5	37954.2	35842.8	35843.2	36185.4	37653.4	35842.8	35845.2	35848	35842.8	38003.9	-49.6707
940.4	38460.3	35831.9	35832.2	36186.3	37495.3	35831.9	35834.2	35835.4	35831.9	37856	604.291
940.3	38062.2	35821.2	35821.5	36188.1	37335.9	35821.2	35823.4	35823.6	35821.2	37707.9	354.307
940.2	37585.2	35810.7	35811	36190.9	37177.9	35810.7	35812.8	35812.4	35810.7	37562.1	23.1064
940.1	37640.5	35801.1	35801.3	36195.1	37024.2	35801.1	35803.1	35802.2	35801.1	37421.6	218.899
940	37046.4	35792.7	35792.9	36201.5	36877.2	35792.7	35794.6	35793.5	35792.7	37288.9	-242.509
939.9	36960.4	35784.7	35784.9	36209	36737.9	35784.7	35786.6	35785.2	35784.7	37164.7	-204.237
939.8	37574.9	35776.8	35777	36217.6	36607.1	35776.8	35778.6	35777.1	35776.8	37050.1	524.858
939.7	37468.1	35769.4	35769.5	36227.5	36486.2	35769.4	35771	35769.6	35769.4	36946.5	521.674
939.6	37064.7	35762	35762.1	36238.6	36375.5	35762	35763.6	35762.1	35762	36854	210.704
939.5	36965	35754.7	35754.8	36251	36275	35754.7	35756.2	35754.8	35754.7	36773.1	191.898
939.4	36806.5	35748.3	35748.4	36265.5	36185.8	35748.3	35749.7	35748.3	35748.3	36704.6	101.961
939.3	36531.6	35742.6	35742.7	36282	36107.2	35742.6	35744	35742.6	35742.6	36648.1	-116.551
939.2	36591.2	35737.4	35737.5	36300.6	36038.5	35737.4	35738.7	35737.4	35737.4	36603.1	-11.9348
939.1	36511.6	35733.1	35733.2	36321.6	35979.6	35733.1	35734.4	35733.1	35733.1	36569.5	-57.8874
939	35945	35729.3	35729.3	36344.9	35929.3	35729.3	35730.5	35729.3	35729.3	36546.2	-601.13
938.9	36262.7	35725.7	35725.7	36370.3	35886.5	35725.7	35726.8	35725.7	35725.7	36532.4	-269.676
938.8	36247.5	35721.9	35721.9	36397.6	35850.1	35721.9	35722.9	35721.9	35721.9	36527	-279.534
938.7	36779.2	35717.9	35717.9	36427	35819.2	35717.8	35718.9	35717.9	35717.8	36529.5	249.684
938.6	36707.7	35713.3	35713.4	36458.5	35792.7	35713.3	35714.3	35713.3	35713.3	36538.9	168.849
938.5	36515.2	35708.5	35708.5	36492.5	35770.1	35708.5	35709.4	35708.5	35708.5	36555.1	-39.8918
938.4	36557.5	35703.5	35703.5	36529.3	35750.8	35703.4	35704.3	35703.4	35703.4	36577.7	-20.1565
938.3	36467.8	35698.7	35698.6	36569.8	35734.7	35698.6	35699.5	35698.6	35698.6	36606.9	-139.104
938.2	36498.6	35694.4	35694.4	36614.6	35721.7	35694.3	35695.2	35694.3	35694.3	36642.8	-144.281
938.1	36035.1	35690.3	35690.3	36663.8	35710.7	35690.2	35691	35690.2	35690.2	36685.1	-650.057
938	36329.2	35686.3	35686.2	36717.7	35701.4	35686.2	35686.9	35686.2	35686.2	36733.8	-404.6
937.9	36451.5	35682.2	35682.1	36776.7	35693.3	35682.1	35682.8	35682.1	35682.1	36788.8	-337.224
937.8	36496.6	35678.1	35677.9	36841.4	35686.1	35677.9	35678.6	35677.9	35677.9	36850.4	-353.815
937.7	36560	35673.7	35673.5	36912.2	35679.3	35673.4	35674.1	35673.4	35673.4	36919	-358.946
937.6	36341.2	35668.7	35668.4	36989.5	35672.6	35668.4	35669	35668.4	35668.4	36994.7	-653.53
937.5	36924.5	35662.9	35662.5	37074	35665.5	35662.5	35663.1	35662.5	35662.5	37078	-153.505
937.4	37380.7	35656.9	35656.3	37167	35658.4	35656.3	35656.9	35656.3	35656.3	37170.3	210.458
937.3	36816.3	35650.2	35649.4	37269.3	35650.9	35649.4	35650	35649.4	35649.4	37272	-455.778
937.2	37276.1	35642.6	35641.6	37381.6	35642.6	35641.6	35642.1	35641.6	35641.6	37384.1	-108.068
937.1	37370.7	35634.3	35633	37505.6	35633.7	35633	35633.5	35633	35633	37508.1	-137.427
937	37671.8	35625.7	35624	37642.7	35624.5	35624	35624.5	35624	35624	37645.4	26.351
936.9	37881.6	35616.2	35613.8	37794	35614.2	35613.8	35614.3	35613.8	35613.8	37797.1	84.4927
936.8	38018.6	35606	35602.8	37961.1	35603	35602.8	35603.2	35602.8	35602.8	37965	53.5929
936.7	38236	35595	35590.6	38145.7	35590.7	35590.6	35590.9	35590.6	35590.6	38150.7	85.3336
936.6	38597.3	35582.9	35576.9	38349.1	35577	35576.9	35577.3	35576.9	35576.9	38355.7	241.613
936.5	39226	35570.7	35562.4	38573.9	35562.5	35562.4	35562.8	35562.4	35562.4	38582.6	643.383
936.4	38696.6	35558.8	35547.4	38821.9	35547.4	35547.4	35547.7	35547.4	35547.4	38833.6	-137.086
936.3	38617.6	35546.6	35531	39093.8	35531	35531	35531.3	35531	35531	39109.7	-492.172
936.2	39657.2	35534.5	35513.1	39390.5	35513.1	35513.1	35513.4	35513.1	35513.1	39412.2	244.979
936.1	40145	35523.4	35494.2	39713	35494.2	35494.2	35494.5	35494.2	35494.2	39742.5	402.574
936	40299.8	35513.3	35473.7	40059.9	35473.7	35473.7	35473.9	35473.7	35473.7	40099.8	199.941
935.9	40479.8	35504.9	35451.1	40428.8	35451.1	35451.1	35451.4	35451.1	35451.1	40482.9	-3.08745
935.8	40739.3	35499.2	35426.6	40816	35426.6	35426.6	35426.9	35426.6	35426.6	40888.8	-149.556
935.7	41661.6	35497.9	35400.5	41215.1	35400.5	35400.5	35400.7	35400.5	35400.5	41312.8	348.846
935.6	41955.6	35502.9	35372.7	41616.9	35372.7	35372.7	35373	35372.7	35372.7	41747.3	208.325
935.5	41909.1	35516.3	35343.4	42008.7	35343.4	35343.4	35343.6	35343.4	35343.4	42181.8	-272.733
935.4	42144.1	35540.3	35312	42374.4	35312	35312	35312.2	35312	35312	42602.9	-458.804
935.3	42973.4	35578.7	35278.8	42696.7	35278.8	35278.8	35279	35278.8	35278.8	42996.8	-23.3852
935.2	43387.4	35635.2	35244	42958.1	35244	35244	35244.1	35244	35244	43349.5	37.8418
935.1	43737.3	35714.2	35206.9	43143.8	35206.9	35206.9	35207.1	35206.9	35206.9	43651.2	86.091
935	44164.6	35821.3	35167.9	43247.3	35167.9	35167.9	35168	35167.9	35167.9	43900.8	263.761
934.9	44273.8	35963.3	35127.3	43275	35127.3	35127.3	35127.5	35127.3	35127.3	44111.1	162.65
934.8	44420.9	36147.8	35085.6	43249.3	35085.6	35085.6	35085.7	35085.6	35085.6	44311.6	109.336
934.7	44531.7	36382.7	35042.8	43175.5	35042.8	35042.8	35042.9	35042.8	35042.8	44515.6	16.0659
934.6	44772	36677.6	34999.6	42994.4	34999.6	34999.6	34999.7	34999.6	34999.6	44672.6	99.3853
934.5	44404.9	37041.4	34955.9	42713.1	34955.9	34955.9	34956	34955.9	34955.9	44798.8	-393.876
934.4	44596.9	37483.1	34911.7	42349.2	34911.7	34911.7	34911.8	34911.7	34911.7	44920.7	-323.836
934.3	44779.1	38011.1	34866.9	41923.8	34866.9	34866.9	34867.1	34866.9	34866.9	45068.1	-288.945
934.2	44994.5	38631.8	34820.9	41457.9	34820.9	34820.9	34821	34820.9	34820.9	45268.9	-274.39
934.1	45984.9	39348.8	34772.9	40970.8	34772.9	34772.9	34773	34772.9	34772.9	45546.8	438.108
934	46386.8	40162.4	34723	40479.1	34723	34723	34723.1	34723	34723	45918.5	468.238
933.9	46512.3	41067.1	34671.4	39995.5	34671.4	34671.4	34671.4	34671.4	34671.4	46391.3	120.987
933.8	46530.5	42048.8	34617	39527.8	34617	34617	34617	34617	34617	46959.7	-429.202
933.7	47808.6	43084.6	34560.2	39082	34560.2	34560.2	34560.2	34560.2	34560.2	47606.6	201.991
933.6	48429.2	44140.9	34500.7	38660.9	34500.7	34500.7	34500.8	34500.7	34500.7	48301.1	128.072
933.5	49050.3	45172.5	34438.2	38265	34438.2	34438.2	34438.2	34438.2	34438.2	48999.4	50.9342
933.4	49787.8	46125.9	34372	37893.6	34372	34372	34372.1	34372	34372	49647.5	140.303
933.3	50246.6	46945.7	34303.7	37547.1	34303.7	34303.7	34303.8	34303.7	34303.7	50189.1	57.4768
933.2	49917.7	47579.7	34233.1	37223.6	34233.1	34233.1	34233.2	34233.1	34233.1	50570.2	-652.516
933.1	50666.7	47992.1	34160.8	36921.9	34160.8	34160.8	34160.9	34160.8	34160.8	50753.2	-86.5029
933	50677.6	48177.1	34087.5	36640.7	34087.5	34087.5	34087.5	34087.5	34087.5	50730.4	-52.8057
932.9	50614.8	48171.5	34013.5	36378.3	34013.5	34013.5	34013.5	34013.5	34013.5	50536.4	78.4653
932.8	50645.7	47952	33939.4	36133.4	33939.4	33939.4	33939.4	33939.4	33939.4	50146.1	499.67
932.7	49704.1	47462.7	33867	35906.1	33867	33867	33867	33867	33867	49501.9	202.228
932.6	48509.3	46735.9	33797.2	35695.6	33797.2	33797.2	33797.2	33797.2	33797.2	48634.4	-125.132
932.5	47376	45818.4	33730.8	35501.4	33730.8	33730.8	33730.8	33730.8	33730.8	47589	-212.967
932.4	46543.5	44765.9	33669	35323.2	33669	33669	33669.1	33669	33669	46420.1	123.332
932.3	45114	43634.9	33612.3	35160.3	33612.3	33612.3	33612.4	33612.3	33612.3	45182.9	-68.9008
932.2	43843.6	42477.1	33560.6	35011.6	33560.6	33560.6	33560.6	33560.6	33560.6	43928.2	-84.5952
932.1	42720	41336.6	33513.8	34876	33513.8	33513.8	33513.8	33513.8	33513.8	42698.9	21.0947
932	41625.6	40247.8	33472	34752.9	33472	33472	33472	33472	33472	41528.8	96.7587
931.9	40752.3	39235.1	33435.2	34641.5	33435.2	33435.2	33435.2	33435.2	33435.2	40441.5	310.803
931.8	39301.2	38313.6	33403.1	34540.8	33403.1	33403.1	33403.2	33403.1	33403.1	39451.3	-150.021
931.7	38409.1	37490.6	33375.6	34450	33375.6	33375.6	33375.6	33375.6	33375.6	38565.1	-155.956
931.6	37543.3	36767.3	33351.9	34367.9	33351.9	33351.9	33351.9	33351.9	33351.9	37783.4	-240.085
931.5	37272.2	36140.8	33331.7	34293.9	33331.7	33331.7	33331.7	33331.7	33331.7	37103	169.192
931.4	36613.8	35605	33314.6	34226.8	33314.6	33314.6	33314.6	33314.6	33314.6	36517.3	96.5667
931.3	35850.3	35151.8	33299.9	34165.8	33299.9	33299.9	33299.9	33299.9	33299.9	36017.8	-167.483
931.2	35644.9	34772.4	33287.2	34110.2	33287.2	33287.2	33287.2	33287.2	33287.2	35595.5	49.3939
931.1	35149.5	34458.5	33276.8	34059.9	33276.8	33276.8	33276.8	33276.8	33276.8	35241.6	-92.1381
931	34712.9	34200.9	33268	34013.8	33268	33268	33268	33268	33268	34946.8	-233.904
930.9	34853.2	33990.8	33259.9	33971.1	33259.9	33259.9	33259.9	33259.9	33259.9	34702	151.239
930.8	34892.4	33821.4	33253.1	33931.9	33253.1	33253.1	33253.2	33253.1	33253.1	34500.2	392.249
930.7	34219.5	33685.5	33247.1	33895.5	33247.1	33247.1	33247.1	33247.1	33247.1	34334	-114.482
930.6	34320.8	33577.4	33241.6	33861.7	33241.6	33241.6	33241.7	33241.6	33241.6	34197.5	123.244
930.5	33945.3	33492	33236.8	33830.3	33236.8	33236.8	33236.8	33236.8	33236.8	34085.5	-140.227
930.4	34219.5	33425	33232.5	33801.1	33232.5	33232.5	33232.5	33232.5	33232.5	33993.6	225.943
930.3	34174.8	33372.6	33228.5	33773.6	33228.5	33228.5	33228.5	33228.5	33228.5	33917.7	257.087
930.2	33930.4	33332	33224.9	33748	33224.9	33224.9	33225	33224.9	33224.9	33855.1	75.3348
930.1	33817.6	33300.5	33221.6	33723.8	33221.6	33221.6	33221.6	33221.6	33221.6	33802.8	14.7882
930	33701.8	33276.7	33218.9	33701.5	33218.9	33218.9	33218.9	33218.9	33218.9	33759.3	-57.5077
929.9	33442.9	33258.4	33216.5	33680.6	33216.5	33216.5	33216.5	33216.5	33216.5	33722.6	-279.731
929.8	33890	33244.1	33213.8	33660.5	33213.8	33213.8	33213.8	33213.8	33213.8	33690.8	199.241
929.7	34114	33233.1	33211.5	33641.6	33211.5	33211.5	33211.5	33211.5	33211.5	33663.3	450.75
929.6	33540.4	33224.3	33208.9	33623.5	33208.9	33208.9	33208.9	33208.9	33208.9	33638.8	-98.3732
929.5	33877.2	33217.1	33206.3	33606	33206.3	33206.3	33206.3	33206.3	33206.3	33616.8	260.367
929.4	33519.4	33211.4	33203.9	33589.6	33203.9	33203.9	33203.9	33203.9	33203.9	33597.1	-77.7778
929.3	33639.3	33207	33201.7	33574.1	33201.7	33201.7	33201.7	33201.7	33201.7	33579.3	59.9109
929.2	33813.5	33202.8	33199.2	33559	33199.2	33199.2	33199.2	33199.2	33199.2	33562.6	250.948
929.1	33916.1	33199.3	33196.9	33544.6	33196.9	33196.9	33196.9	33196.9	33196.9	33547	369.046
929	33723.8	33196.2	33194.5	33530.8	33194.5	33194.5	33194.5	33194.5	33194.5	33532.4	191.394
928.9	33496.2	33193.5	33192.4	33517.7	33192.4	33192.4	33192.4	33192.4	33192.4	33518.9	-22.6235
928.8	33352.3	33191.3	33190.5	33505.5	33190.5	33190.5	33190.5	33190.5	33190.5	33506.2	-153.941
928.7	33543	33189.6	33189.1	33494.1	33189.1	33189.1	33189.1	33189.1	33189.1	33494.6	48.3338
928.6	33443.9	33188.1	33187.8	33483.4	33187.8	33187.8	33187.8	33187.8	33187.8	33483.7	-39.8557
928.5	33521.1	33186.7	33186.5	33473.1	33186.5	33186.5	33186.5	33186.5	33186.5	33473.3	47.7915
928.4	33460.9	33185.3	33185.2	33463.2	33185.2	33185.2	33185.2	33185.2	33185.2	33463.3	-2.37188
928.3	33446.9	33184	33183.9	33453.7	33183.9	33183.9	33183.9	33183.9	33183.9	33453.7	-6.79957
928.2	33443.1	33182.5	33182.5	33444.3	33182.5	33182.5	33182.5	33182.5	33182.5	33444.4	-1.27157
928.1	33681	33180.6	33180.6	33434.9	33180.6	33180.6	33180.6	33180.6	33180.6	33434.9	246.111
928	33935	33178.3	33178.2	33425.3	33178.2	33178.2	33178.3	33178.2	33178.2	33425.3	509.677
927.9	34001.4	33175.3	33175.3	33415.5	33175.3	33175.3	33175.3	33175.3	33175.3	33415.5	585.872
927.8	34068.7	33172.3	33172.3	33405.8	33172.3	33172.3	33172.3	33172.3	33172.3	33405.8	662.923
927.7	33592	33169.4	33169.4	33396.5	33169.4	33169.4	33169.4	33169.4	33169.4	33396.5	195.463
927.6	33508.5	33166.7	33166.7	33387.7	33166.7	33166.7	33166.7	33166.7	33166.7	33387.7	120.84
927.5	33669	33164.6	33164.6	33379.8	33164.6	33164.6	33164.6	33164.6	33164.6	33379.8	289.221
927.4	33263.4	33163.6	33163.6	33373.1	33163.6	33163.6	33163.6	33163.6	33163.6	33373.1	-109.706
927.3	32966.4	33162.6	33162.6	33366.6	33162.6	33162.6	33162.6	33162.6	33162.6	33366.6	-400.24
927.2	33530.1	33161.5	33161.5	33360.3	33161.5	33161.5	33161.5	33161.5	33161.5	33360.3	169.745
927.1	33599.7	33160.3	33160.3	33354.1	33160.3	33160.3	33160.3	33160.3	33160.3	33354.1	245.547
927	33746.1	33159	33159	33347.9	33159	33159	33159	33159	33159	33347.9	398.12
926.9	33463.9	33157.1	33157.1	33341.4	33157.1	33157.1	33157.1	33157.1	33157.1	33341.4	122.515
926.8	33553.1	33155.2	33155.2	33335	33155.2	33155.2	33155.2	33155.2	33155.2	33335	218.035
926.7	33500.9	33154	33154	33329.5	33154	33154	33154	33154	33154	33329.5	171.407
926.6	32836.8	33153.2	33153.2	33324.5	33153.2	33153.2	33153.2	33153.2	33153.2	33324.5	-487.718
926.5	33325.1	33152.7	33152.7	33319.9	33152.7	33152.7	33152.7	33152.7	33152.7	33319.9	5.19196
926.4	33170.6	33152.5	33152.5	33315.9	33152.5	33152.5	33152.5	33152.5	33152.5	33315.9	-145.32
926.3	33110.4	33185.9	33185.9	33345.6	33185.9	33185.9	33185.9	33185.9	33185.9	33345.6	-235.203
926.2	33319.6	33219.4	33219.4	33375.4	33219.4	33219.4	33219.4	33219.4	33219.4	33375.4	-55.7864
926.1	33439.4	33252.8	33252.8	33405.3	33252.8	33252.8	33252.8	33252.8	33252.8	33405.3	34.0804
926	33461.5	33286.3	33286.3	33435.4	33286.3	33286.3	33286.3	33286.3	33286.3	33435.4	26.1555
925.9	33820.1	33319.7	33319.7	33465.6	33319.7	33319.7	33319.7	33319.7	33319.7	33465.6	354.52
925.8	33715.3	33353.2	33353.2	33495.8	33353.2	33353.2	33353.2	33353.2	33353.2	33495.8	219.509
925.7	33507.7	33386.6	33386.6	33526.2	33386.6	33386.6	33386.6	33386.6	33386.6	33526.2	-18.5127
925.6	33624.8	33420.1	33420.1	33556.7	33420.1	33420.1	33420.1	33420.1	33420.1	33556.7	68.0845
925.5	33509.3	33453.5	33453.5	33587.2	33453.5	33453.5	33453.5	33453.5	33453.5	33587.2	-77.9829
925.4	33562.2	33487	33487	33617.9	33487	33487	33487	33487	33487	33617.9	-55.6891
925.3	33666	33520.4	33520.4	33648.6	33520.4	33520.4	33520.4	33520.4	33520.4	33648.6	17.3217
925.2	33520.5	33553.9	33553.9	33679.5	33553.9	33553.9	33553.9	33553.9	33553.9	33679.5	-158.948
925.1	34089.1	33587.3	33587.3	33710.4	33587.3	33587.3	33587.3	33587.3	33587.3	33710.4	378.714
925	34424.7	33620.8	33620.8	33741.4	33620.8	33620.8	33620.8	33620.8	33620.8	33741.4	683.335
924.9	33955.8	33654.2	33654.2	33772.4	33654.2	33654.2	33654.2	33654.2	33654.2	33772.4	183.422
924.8	33727.9	33687.7	33687.7	33803.5	33687.7	33687.7	33687.7	33687.7	33687.7	33803.5	-75.6418
924.7	33635.6	33721.1	33721.1	33834.7	33721.1	33721.1	33721.1	33721.1	33721.1	33834.7	-199.138
924.6	33565.2	0	0	0	0	0	0	0	0	33676.6	-111.407

## Sheet: Fig. 3a
Time(s)	Current density(μA cm-2)	Time(s)	Current density(μA cm-2)
0.1	0.7325	0.1	0.78651
0.2	0.72563	0.2	0.78638
0.3	7.5562	0.3	0.78616
0.4	0.70687	0.4	0.71784
0.5	0.71062	0.5	0.71064
0.6	0.71375	0.6	0.70952
0.7	0.7175	0.7	0.70862
0.8	0.71937	0.8	0.70824
0.9	0.72125	0.9	0.70763
1	0.72312	1	0.70724
1.1	0.72437	1.1	0.70707
1.2	0.72563	1.2	0.70694
1.3	0.72625	1.3	0.70688
1.4	0.7275	1.4	0.70679
1.5	0.72812	1.5	0.70671
1.6	0.72875	1.6	0.70646
1.7	0.73	1.7	0.70642
1.8	0.73063	1.8	0.70621
1.9	0.73125	1.9	0.70644
2	0.73188	2	0.70614
2.1	0.7325	2.1	0.70623
2.2	0.73312	2.2	0.70621
2.3	0.73312	2.3	0.70598
2.4	0.73375	2.4	0.70612
2.5	0.73438	2.5	0.7061
2.6	0.73438	2.6	0.706
2.7	0.73438	2.7	0.70581
2.8	0.73563	2.8	0.70598
2.9	0.73563	2.9	0.70604
3	0.73625	3	0.70593
3.1	0.73625	3.1	0.70621
3.2	0.73687	3.2	0.70604
3.3	0.73687	3.3	0.70614
3.4	0.73813	3.4	0.70608
3.5	0.7375	3.5	0.70596
3.6	0.73813	3.6	0.70593
3.7	0.73875	3.7	0.70596
3.8	0.73875	3.8	0.70598
3.9	0.73937	3.9	0.70585
4	0.74	4	0.70579
4.1	0.73937	4.1	0.70598
4.2	0.74	4.2	0.70598
4.3	0.74063	4.3	0.70585
4.4	0.74063	4.4	0.70596
4.5	0.74063	4.5	0.70574
4.6	0.74125	4.6	0.70598
4.7	0.74125	4.7	0.70591
4.8	0.7425	4.8	0.706
4.9	0.74187	4.9	0.70612
5	0.7425	5	0.70591
5.1	0.7425	5.1	0.70581
5.2	0.7425	5.2	0.70589
5.3	0.7425	5.3	0.70589
5.4	0.7425	5.4	0.70587
5.5	0.74312	5.5	0.706
5.6	0.74312	5.6	0.70596
5.7	0.74375	5.7	0.70581
5.8	0.74375	5.8	0.70574
5.9	0.74375	5.9	0.70606
6	0.74438	6	0.70591
6.1	0.74438	6.1	0.70581
6.2	0.74375	6.2	0.70581
6.3	0.74438	6.3	0.70589
6.4	0.745	6.4	0.70589
6.5	0.74563	6.5	0.70583
6.6	0.74563	6.6	0.70587
6.7	0.745	6.7	0.70564
6.8	0.74563	6.8	0.70576
6.9	0.74563	6.9	0.70576
7	0.74563	7	0.70574
7.1	0.74563	7.1	0.70581
7.2	0.74625	7.2	0.70596
7.3	0.74625	7.3	0.70606
7.4	0.74687	7.4	0.70572
7.5	0.74687	7.5	0.70572
7.6	0.74687	7.6	0.70568
7.7	0.74625	7.7	0.70583
7.8	0.74687	7.8	0.70585
7.9	0.7475	7.9	0.70574
8	0.7475	8	0.70574
8.1	0.7475	8.1	0.70566
8.2	0.74813	8.2	0.70562
8.3	0.74813	8.3	0.70591
8.4	0.74813	8.4	0.70564
8.5	0.74813	8.5	0.70587
8.6	0.74875	8.6	0.70579
8.7	0.74813	8.7	0.70579
8.8	0.74875	8.8	0.7056
8.9	0.74875	8.9	0.70572
9	0.74875	9	0.70558
9.1	0.75	9.1	0.70556
9.2	0.74937	9.2	0.70579
9.3	0.74937	9.3	0.70562
9.4	0.74937	9.4	0.7056
9.5	0.75	9.5	0.70562
9.6	0.75	9.6	0.70539
9.7	0.75	9.7	0.70566
9.8	0.75	9.8	0.70579
9.9	0.75	9.9	0.70551
10	0.75	10	0.70566
10.1	0.75062	10.1	0.70566
10.2	0.75062	10.2	0.70558
10.3	0.75062	10.3	0.70537
10.4	0.75125	10.4	0.70568
10.5	0.75062	10.5	0.7056
10.6	0.75125	10.6	0.70543
10.7	0.75125	10.7	0.70562
10.8	0.75125	10.8	0.70541
10.9	0.75062	10.9	0.70545
11	0.75188	11	0.70551
11.1	0.75188	11.1	0.70558
11.2	0.75188	11.2	0.70549
11.3	0.75188	11.3	0.70541
11.4	0.75188	11.4	0.70549
11.5	0.75188	11.5	0.70556
11.6	0.75125	11.6	0.70554
11.7	0.75188	11.7	0.70562
11.8	0.75188	11.8	0.70537
11.9	0.7525	11.9	0.70535
12	0.7525	12	0.70541
12.1	0.75188	12.1	0.70551
12.2	0.75312	12.2	0.70568
12.3	0.75312	12.3	0.70535
12.4	0.75312	12.4	0.70518
12.5	0.7525	12.5	0.70535
12.6	0.75375	12.6	0.70539
12.7	0.75375	12.7	0.70539
12.8	0.75375	12.8	0.70572
12.9	0.75375	12.9	0.70541
13	0.75375	13	0.70566
13.1	0.75375	13.1	0.70509
13.2	0.75312	13.2	0.70528
13.3	0.75437	13.3	0.70537
13.4	0.75437	13.4	0.70518
13.5	0.75437	13.5	0.70537
13.6	0.75437	13.6	0.70539
13.7	0.75437	13.7	0.70543
13.8	0.75437	13.8	0.70524
13.9	0.75437	13.9	0.70554
14	0.75437	14	0.7056
14.1	0.755	14.1	0.70528
14.2	0.75437	14.2	0.7053
14.3	0.755	14.3	0.70549
14.4	0.75437	14.4	0.70554
14.5	0.75437	14.5	0.70514
14.6	0.755	14.6	0.70528
14.7	0.755	14.7	0.70537
14.8	0.75437	14.8	0.7053
14.9	0.755	14.9	0.70528
15	0.755	15	0.70541
15.1	0.755	15.1	0.70547
15.2	0.755	15.2	0.70537
15.3	0.75562	15.3	0.7053
15.4	0.755	15.4	0.70545
15.5	0.755	15.5	0.70543
15.6	0.755	15.6	0.70518
15.7	0.75437	15.7	0.70541
15.8	0.755	15.8	0.70541
15.9	0.755	15.9	0.70524
16	0.75562	16	0.70524
16.1	0.75562	16.1	0.70541
16.2	0.755	16.2	0.70532
16.3	0.755	16.3	0.70528
16.4	0.75562	16.4	0.70526
16.5	0.75562	16.5	0.70524
16.6	0.75625	16.6	0.7053
16.7	0.755	16.7	0.70545
16.8	0.75562	16.8	0.7052
16.9	0.75562	16.9	0.70539
17	0.75625	17	0.70528
17.1	0.75625	17.1	0.70547
17.2	0.75625	17.2	0.70543
17.3	0.75625	17.3	0.70547
17.4	0.75562	17.4	0.70528
17.5	0.75625	17.5	0.7052
17.6	0.75625	17.6	0.70524
17.7	0.75562	17.7	0.7052
17.8	0.75562	17.8	0.70516
17.9	0.75562	17.9	0.70524
18	0.75625	18	0.7053
18.1	0.75625	18.1	0.70537
18.2	0.75687	18.2	0.70526
18.3	0.75625	18.3	0.70512
18.4	0.75625	18.4	0.70516
18.5	0.75625	18.5	0.70501
18.6	0.75625	18.6	0.70526
18.7	0.75625	18.7	0.7053
18.8	0.75625	18.8	0.70535
18.9	0.75625	18.9	0.70516
19	0.75687	19	0.7053
19.1	0.75687	19.1	0.70503
19.2	0.75687	19.2	0.70522
19.3	0.75687	19.3	0.7052
19.4	0.75687	19.4	0.7052
19.5	0.75687	19.5	0.70528
19.6	0.75687	19.6	0.70507
19.7	0.7575	19.7	0.70522
19.8	0.7575	19.8	0.70503
19.9	0.7575	19.9	0.70522
20	0.7575	20	0.70524
20.1	1.68875	20.1	0.70518
20.2	2.18062	20.2	0.70526
20.3	2.18313	20.3	0.70507
20.4	2.1725	20.4	0.70688
20.5	2.16688	20.5	0.81316
20.6	2.1575	20.6	0.81587
20.7	2.15125	20.7	0.81791
20.8	2.14563	20.8	0.81947
20.9	2.13937	20.9	0.821
21	2.13688	21	0.82258
21.1	2.13375	21.1	0.82389
21.2	2.13125	21.2	0.825
21.3	2.1275	21.3	0.82598
21.4	2.12625	21.4	0.82644
21.5	2.12375	21.5	0.82753
21.6	2.1225	21.6	0.82796
21.7	2.12063	21.7	0.82831
21.8	2.12	21.8	0.82871
21.9	2.11875	21.9	0.82909
22	2.11687	22	0.82936
22.1	2.1175	22.1	0.82938
22.2	2.11563	22.2	0.82956
22.3	2.11563	22.3	0.82971
22.4	2.115	22.4	0.82989
22.5	2.11375	22.5	0.82987
22.6	2.11438	22.6	0.82989
22.7	2.1125	22.7	0.83
22.8	2.11375	22.8	0.82998
22.9	2.1125	22.9	0.82993
23	2.11125	23	0.83002
23.1	2.11125	23.1	0.83007
23.2	2.11125	23.2	0.83
23.3	2.11188	23.3	0.83013
23.4	2.11125	23.4	0.83018
23.5	2.11063	23.5	0.8302
23.6	2.11063	23.6	0.83009
23.7	2.11125	23.7	0.83009
23.8	2.11063	23.8	0.83018
23.9	2.11	23.9	0.83011
24	2.11	24	0.83007
24.1	2.11	24.1	0.83
24.2	2.11125	24.2	0.82989
24.3	2.11	24.3	0.82987
24.4	2.11063	24.4	0.82996
24.5	2.11063	24.5	0.82984
24.6	2.11	24.6	0.83018
24.7	2.11063	24.7	0.82976
24.8	2.10938	24.8	0.83002
24.9	2.11	24.9	0.82987
25	2.11	25	0.82987
25.1	2.11125	25.1	0.8298
25.2	2.11	25.2	0.82964
25.3	2.11	25.3	0.82976
25.4	2.11	25.4	0.82976
25.5	2.11125	25.5	0.8296
25.6	2.11063	25.6	0.82978
25.7	2.11063	25.7	0.82967
25.8	2.11063	25.8	0.82956
25.9	2.11	25.9	0.82969
26	2.11	26	0.82936
26.1	2.10938	26.1	0.82944
26.2	2.11	26.2	0.82962
26.3	2.10938	26.3	0.82958
26.4	2.11	26.4	0.82953
26.5	2.11063	26.5	0.82947
26.6	2.11	26.6	0.82956
26.7	2.11	26.7	0.82929
26.8	2.11	26.8	0.8294
26.9	2.11125	26.9	0.82933
27	2.11063	27	0.82931
27.1	2.11188	27.1	0.82938
27.2	2.11125	27.2	0.82944
27.3	2.11125	27.3	0.82936
27.4	2.11125	27.4	0.8294
27.5	2.11188	27.5	0.8292
27.6	2.11188	27.6	0.82938
27.7	2.11063	27.7	0.82938
27.8	2.11188	27.8	0.82931
27.9	2.1125	27.9	0.82913
28	2.11188	28	0.82938
28.1	2.11188	28.1	0.82949
28.2	2.11188	28.2	0.82924
28.3	2.11125	28.3	0.82916
28.4	2.11188	28.4	0.8292
28.5	2.11188	28.5	0.82902
28.6	2.11188	28.6	0.82909
28.7	2.11188	28.7	0.82896
28.8	2.11188	28.8	0.82907
28.9	2.11188	28.9	0.82931
29	2.11188	29	0.82909
29.1	2.11312	29.1	0.82927
29.2	2.11125	29.2	0.82907
29.3	2.1125	29.3	0.82909
29.4	2.1125	29.4	0.82902
29.5	2.1125	29.5	0.8292
29.6	2.1125	29.6	0.82922
29.7	2.1125	29.7	0.82902
29.8	2.1125	29.8	0.82911
29.9	2.1125	29.9	0.82911
30	2.11312	30	0.82898
30.1	2.11312	30.1	0.82904
30.2	2.11312	30.2	0.82889
30.3	2.11312	30.3	0.82893
30.4	2.11375	30.4	0.82911
30.5	2.11438	30.5	0.82884
30.6	2.11438	30.6	0.82916
30.7	2.11312	30.7	0.82891
30.8	2.11375	30.8	0.82911
30.9	2.11375	30.9	0.82889
31	2.11375	31	0.82907
31.1	2.11438	31.1	0.82893
31.2	2.11438	31.2	0.82891
31.3	2.11438	31.3	0.82891
31.4	2.11438	31.4	0.82898
31.5	2.11438	31.5	0.82898
31.6	2.11438	31.6	0.82893
31.7	2.11438	31.7	0.82882
31.8	2.115	31.8	0.82898
31.9	2.115	31.9	0.82891
32	2.115	32	0.82893
32.1	2.115	32.1	0.82876
32.2	2.115	32.2	0.82889
32.3	2.11438	32.3	0.82902
32.4	2.11563	32.4	0.82891
32.5	2.11563	32.5	0.82891
32.6	2.11438	32.6	0.82887
32.7	2.115	32.7	0.829
32.8	2.115	32.8	0.829
32.9	2.11563	32.9	0.82882
33	2.115	33	0.82873
33.1	2.11438	33.1	0.829
33.2	2.115	33.2	0.82887
33.3	2.115	33.3	0.82873
33.4	2.11438	33.4	0.82878
33.5	2.115	33.5	0.82867
33.6	2.11563	33.6	0.82882
33.7	2.11563	33.7	0.82884
33.8	2.11625	33.8	0.82884
33.9	2.11625	33.9	0.82902
34	2.11687	34	0.82882
34.1	2.11563	34.1	0.82889
34.2	2.11563	34.2	0.829
34.3	2.11687	34.3	0.82902
34.4	2.11687	34.4	0.82898
34.5	2.11625	34.5	0.82876
34.6	2.11687	34.6	0.82884
34.7	2.11687	34.7	0.82871
34.8	2.1175	34.8	0.82887
34.9	2.1175	34.9	0.82896
35	2.1175	35	0.82884
35.1	2.1175	35.1	0.82887
35.2	2.11687	35.2	0.82884
35.3	2.1175	35.3	0.82867
35.4	2.1175	35.4	0.82884
35.5	2.11813	35.5	0.82882
35.6	2.1175	35.6	0.82907
35.7	2.11813	35.7	0.82873
35.8	2.11687	35.8	0.8286
35.9	2.11875	35.9	0.82853
36	2.1175	36	0.82869
36.1	2.1175	36.1	0.82876
36.2	2.1175	36.2	0.82882
36.3	2.1175	36.3	0.82893
36.4	2.11875	36.4	0.82867
36.5	2.11813	36.5	0.82873
36.6	2.11875	36.6	0.82858
36.7	2.11938	36.7	0.82884
36.8	2.11938	36.8	0.82876
36.9	2.11938	36.9	0.82871
37	2.11938	37	0.82887
37.1	2.12	37.1	0.82896
37.2	2.12	37.2	0.82884
37.3	2.12125	37.3	0.82896
37.4	2.12125	37.4	0.82876
37.5	2.12063	37.5	0.82876
37.6	2.12187	37.6	0.82871
37.7	2.12125	37.7	0.82889
37.8	2.12187	37.8	0.82891
37.9	2.12125	37.9	0.8288
38	2.12187	38	0.82867
38.1	2.12187	38.1	0.82887
38.2	2.1225	38.2	0.82887
38.3	2.12313	38.3	0.82867
38.4	2.1225	38.4	0.82896
38.5	2.12313	38.5	0.82893
38.6	2.12313	38.6	0.82891
38.7	2.12375	38.7	0.82884
38.8	2.12375	38.8	0.82884
38.9	2.12375	38.9	0.82898
39	2.12375	39	0.82876
39.1	2.12375	39.1	0.82876
39.2	2.12438	39.2	0.82891
39.3	2.12438	39.3	0.82887
39.4	2.12438	39.4	0.82896
39.5	2.12438	39.5	0.82871
39.6	2.125	39.6	0.82904
39.7	2.12625	39.7	0.82887
39.8	2.125	39.8	0.82878
39.9	2.12625	39.9	0.82871
40	2.125	40	0.82871
40.1	2.12562	40.1	0.82887
40.2	1.185	40.2	0.8288
40.3	0.72625	40.3	0.829
40.4	0.7375	40.4	0.82882
40.5	0.74437	40.5	0.82736
40.6	0.75	40.6	0.71559
40.7	0.75437	40.7	0.71122
40.8	0.75688	40.8	0.70952
40.9	0.76	40.9	0.70833
41	0.76188	41	0.70768
41.1	0.76438	41.1	0.70717
41.2	0.765	41.2	0.70684
41.3	0.76625	41.3	0.70679
41.4	0.76812	41.4	0.70648
41.5	0.76938	41.5	0.70656
41.6	0.77	41.6	0.70635
41.7	0.77187	41.7	0.70614
41.8	0.7725	41.8	0.70612
41.9	0.77313	41.9	0.70596
42	0.77438	42	0.70606
42.1	0.77562	42.1	0.7061
42.2	0.77562	42.2	0.70604
42.3	0.77625	42.3	0.70604
42.4	0.77687	42.4	0.70581
42.5	0.7775	42.5	0.70593
42.6	0.77813	42.6	0.70583
42.7	0.77813	42.7	0.7056
42.8	0.77938	42.8	0.70581
42.9	0.77938	42.9	0.70574
43	0.78	43	0.70556
43.1	0.78	43.1	0.70574
43.2	0.78062	43.2	0.70564
43.3	0.78125	43.3	0.70579
43.4	0.78187	43.4	0.70556
43.5	0.78187	43.5	0.70572
43.6	0.78187	43.6	0.70576
43.7	0.78187	43.7	0.70564
43.8	0.78187	43.8	0.70583
43.9	0.78187	43.9	0.70576
44	0.78187	44	0.70585
44.1	0.7825	44.1	0.70572
44.2	0.78375	44.2	0.70572
44.3	0.78375	44.3	0.70581
44.4	0.78438	44.4	0.7057
44.5	0.785	44.5	0.70579
44.6	0.78562	44.6	0.70564
44.7	0.78625	44.7	0.70576
44.8	0.785	44.8	0.70564
44.9	0.78625	44.9	0.70547
45	0.78625	45	0.70545
45.1	0.78688	45.1	0.70572
45.2	0.78688	45.2	0.7057
45.3	0.7875	45.3	0.7056
45.4	0.7875	45.4	0.70564
45.5	0.7875	45.5	0.7057
45.6	0.78813	45.6	0.70566
45.7	0.78813	45.7	0.7056
45.8	0.7875	45.8	0.70556
45.9	0.78875	45.9	0.7056
46	0.78813	46	0.70554
46.1	0.78875	46.1	0.70562
46.2	0.78875	46.2	0.70566
46.3	0.78875	46.3	0.7056
46.4	0.78937	46.4	0.7056
46.5	0.78875	46.5	0.70572
46.6	0.78937	46.6	0.70562
46.7	0.78937	46.7	0.70562
46.8	0.79	46.8	0.70566
46.9	0.79	46.9	0.70532
47	0.79	47	0.70564
47.1	0.79062	47.1	0.7057
47.2	0.79	47.2	0.70558
47.3	0.79062	47.3	0.70556
47.4	0.79	47.4	0.70556
47.5	0.79062	47.5	0.70556
47.6	0.79062	47.6	0.70564
47.7	0.79062	47.7	0.70556
47.8	0.79	47.8	0.70547
47.9	0.79062	47.9	0.70554
48	0.79	48	0.70564
48.1	0.79062	48.1	0.70574
48.2	0.79062	48.2	0.70547
48.3	0.79062	48.3	0.70564
48.4	0.79125	48.4	0.70556
48.5	0.79062	48.5	0.70558
48.6	0.79062	48.6	0.70535
48.7	0.79125	48.7	0.70539
48.8	0.79188	48.8	0.7056
48.9	0.7925	48.9	0.70551
49	0.7925	49	0.70545
49.1	0.7925	49.1	0.70581
49.2	0.7925	49.2	0.70551
49.3	0.7925	49.3	0.70566
49.4	0.79313	49.4	0.70554
49.5	0.79313	49.5	0.70554
49.6	0.79313	49.6	0.70547
49.7	0.79313	49.7	0.70537
49.8	0.79313	49.8	0.70547
49.9	0.79313	49.9	0.7053
50	0.79313	50	0.70543
50.1	0.79313	50.1	0.70528
50.2	0.79313	50.2	0.70556
50.3	0.79313	50.3	0.70539
50.4	0.7925	50.4	0.70539
50.5	0.7925	50.5	0.70541
50.6	0.7925	50.6	0.70537
50.7	0.79188	50.7	0.70524
50.8	0.7925	50.8	0.70537
50.9	0.79375	50.9	0.7053
51	0.79375	51	0.70541
51.1	0.79375	51.1	0.70539
51.2	0.79375	51.2	0.70532
51.3	0.795	51.3	0.70541
51.4	0.79437	51.4	0.70539
51.5	0.79437	51.5	0.70526
51.6	0.79437	51.6	0.70528
51.7	0.795	51.7	0.70524
51.8	0.795	51.8	0.70535
51.9	0.795	51.9	0.70524
52	0.795	52	0.70528
52.1	0.79562	52.1	0.70524
52.2	0.79562	52.2	0.70539
52.3	0.795	52.3	0.70522
52.4	0.79562	52.4	0.70505
52.5	0.79562	52.5	0.70516
52.6	0.79562	52.6	0.70512
52.7	0.79562	52.7	0.70524
52.8	0.79562	52.8	0.70516
52.9	0.79562	52.9	0.70503
53	0.79625	53	0.70526
53.1	0.79625	53.1	0.70528
53.2	0.79688	53.2	0.70516
53.3	0.79625	53.3	0.70512
53.4	0.79688	53.4	0.70516
53.5	0.79688	53.5	0.70526
53.6	0.79688	53.6	0.70512
53.7	0.79688	53.7	0.70516
53.8	0.79688	53.8	0.70497
53.9	0.79562	53.9	0.70507
54	0.79625	54	0.70486
54.1	0.7975	54.1	0.70507
54.2	0.79688	54.2	0.70499
54.3	0.7975	54.3	0.7053
54.4	0.7975	54.4	0.70512
54.5	0.7975	54.5	0.7053
54.6	0.79812	54.6	0.70516
54.7	0.79812	54.7	0.70497
54.8	0.79875	54.8	0.70526
54.9	0.7975	54.9	0.70505
55	0.79812	55	0.70503
55.1	0.79812	55.1	0.70505
55.2	0.79875	55.2	0.70514
55.3	0.79812	55.3	0.70514
55.4	0.79812	55.4	0.70501
55.5	0.79875	55.5	0.7049
55.6	0.79875	55.6	0.7049
55.7	0.79875	55.7	0.70472
55.8	0.79937	55.8	0.70467
55.9	0.79937	55.9	0.70499
56	0.79875	56	0.70486
56.1	0.79937	56.1	0.70497
56.2	0.79937	56.2	0.7049
56.3	0.79937	56.3	0.70495
56.4	0.79937	56.4	0.7049
56.5	0.79937	56.5	0.70495
56.6	0.79937	56.6	0.70486
56.7	0.79875	56.7	0.70495
56.8	0.79875	56.8	0.70463
56.9	0.79937	56.9	0.70493
57	0.79937	57	0.70476
57.1	0.79937	57.1	0.70495
57.2	0.8	57.2	0.70503
57.3	0.79937	57.3	0.70503
57.4	0.8	57.4	0.70482
57.5	0.80063	57.5	0.70465
57.6	0.80125	57.6	0.70482
57.7	0.80125	57.7	0.70482
57.8	0.80125	57.8	0.70482
57.9	0.80125	57.9	0.70474
58	0.80125	58	0.70484
58.1	0.80125	58.1	0.7049
58.2	0.80125	58.2	0.70482
58.3	0.80125	58.3	0.70482
58.4	0.80125	58.4	0.70484
58.5	0.80188	58.5	0.70493
58.6	0.80188	58.6	0.70486
58.7	0.80188	58.7	0.70484
58.8	0.8025	58.8	0.70486
58.9	0.8025	58.9	0.70474
59	0.8025	59	0.70478
59.1	0.8025	59.1	0.70499
59.2	0.80312	59.2	0.7048
59.3	0.80312	59.3	0.70476
59.4	0.80375	59.4	0.70463
59.5	0.80375	59.5	0.7048
59.6	0.80312	59.6	0.70474
59.7	0.80375	59.7	0.70478
59.8	0.80375	59.8	0.70476
59.9	0.80375	59.9	0.70478
60	0.80437	60	0.70478
60.1	0.80375	60.1	0.70465
60.2	0.80625	60.2	0.70478
60.3	2.05688	60.3	0.70476
60.4	2.24813	60.4	0.70482
60.5	2.24375	60.5	0.70484
60.6	2.23563	60.6	0.72358
60.7	2.22813	60.7	0.81407
60.8	2.21875	60.8	0.81649
60.9	2.21438	60.9	0.81824
61	2.2075	61	0.81987
61.1	2.20313	61.1	0.82138
61.2	2.2	61.2	0.82287
61.3	2.19625	61.3	0.82416
61.4	2.19313	61.4	0.82527
61.5	2.19188	61.5	0.82631
61.6	2.18875	61.6	0.82689
61.7	2.18688	61.7	0.82758
61.8	2.18563	61.8	0.82793
61.9	2.18313	61.9	0.82858
62	2.18313	62	0.82867
62.1	2.18125	62.1	0.82884
62.2	2.18062	62.2	0.8294
62.3	2.17938	62.3	0.82951
62.4	2.18	62.4	0.8296
62.5	2.17938	62.5	0.82969
62.6	2.17813	62.6	0.82984
62.7	2.17625	62.7	0.82998
62.8	2.17625	62.8	0.82987
62.9	2.175	62.9	0.83016
63	2.17562	63	0.82998
63.1	2.17562	63.1	0.83009
63.2	2.17562	63.2	0.82991
63.3	2.17562	63.3	0.83
63.4	2.17562	63.4	0.83011
63.5	2.175	63.5	0.83002
63.6	2.17562	63.6	0.82973
63.7	2.17562	63.7	0.83009
63.8	2.17562	63.8	0.82993
63.9	2.17438	63.9	0.82993
64	2.175	64	0.82996
64.1	2.17562	64.1	0.82993
64.2	2.17438	64.2	0.82987
64.3	2.17438	64.3	0.82991
64.4	2.17438	64.4	0.82976
64.5	2.17438	64.5	0.82987
64.6	2.175	64.6	0.82967
64.7	2.17562	64.7	0.8296
64.8	2.17438	64.8	0.8296
64.9	2.175	64.9	0.82949
65	2.175	65	0.8296
65.1	2.175	65.1	0.82971
65.2	2.175	65.2	0.82949
65.3	2.17438	65.3	0.82956
65.4	2.175	65.4	0.82933
65.5	2.17438	65.5	0.82949
65.6	2.175	65.6	0.82922
65.7	2.175	65.7	0.82936
65.8	2.17438	65.8	0.82931
65.9	2.175	65.9	0.82944
66	2.17438	66	0.82938
66.1	2.175	66.1	0.8294
66.2	2.175	66.2	0.82924
66.3	2.17562	66.3	0.82909
66.4	2.17625	66.4	0.82916
66.5	2.17625	66.5	0.82918
66.6	2.1775	66.6	0.8294
66.7	2.1775	66.7	0.82922
66.8	2.1775	66.8	0.82911
66.9	2.17813	66.9	0.82916
67	2.17687	67	0.82918
67.1	2.1775	67.1	0.82909
67.2	2.17813	67.2	0.82911
67.3	2.1775	67.3	0.82893
67.4	2.17813	67.4	0.829
67.5	2.17813	67.5	0.82924
67.6	2.17875	67.6	0.82893
67.7	2.17813	67.7	0.82893
67.8	2.17938	67.8	0.82891
67.9	2.17813	67.9	0.82898
68	2.17875	68	0.8288
68.1	2.17938	68.1	0.82876
68.2	2.17875	68.2	0.82884
68.3	2.18	68.3	0.8288
68.4	2.18	68.4	0.82878
68.5	2.18	68.5	0.82869
68.6	2.17938	68.6	0.82864
68.7	2.18	68.7	0.82869
68.8	2.18062	68.8	0.82862
68.9	2.18062	68.9	0.82856
69	2.18062	69	0.82871
69.1	2.18062	69.1	0.82851
69.2	2.18062	69.2	0.82851
69.3	2.18062	69.3	0.82853
69.4	2.18062	69.4	0.82853
69.5	2.18125	69.5	0.82842
69.6	2.18062	69.6	0.82842
69.7	2.18125	69.7	0.82864
69.8	2.18062	69.8	0.82836
69.9	2.18125	69.9	0.82847
70	2.18125	70	0.82836
70.1	2.1825	70.1	0.82842
70.2	2.18188	70.2	0.82847
70.3	2.18188	70.3	0.82853
70.4	2.1825	70.4	0.82822
70.5	2.1825	70.5	0.82824
70.6	2.18188	70.6	0.82824
70.7	2.1825	70.7	0.8284
70.8	2.18313	70.8	0.82838
70.9	2.18313	70.9	0.82824
71	2.18313	71	0.82833
71.1	2.1825	71.1	0.8282
71.2	2.18313	71.2	0.82816
71.3	2.18313	71.3	0.82831
71.4	2.18375	71.4	0.82833
71.5	2.18313	71.5	0.82813
71.6	2.18375	71.6	0.82809
71.7	2.18375	71.7	0.8282
71.8	2.18375	71.8	0.82804
71.9	2.18313	71.9	0.82813
72	2.18437	72	0.82791
72.1	2.18437	72.1	0.82782
72.2	2.18437	72.2	0.82762
72.3	2.185	72.3	0.82791
72.4	2.18437	72.4	0.82793
72.5	2.185	72.5	0.82796
72.6	2.18375	72.6	0.82791
72.7	2.18437	72.7	0.82782
72.8	2.185	72.8	0.82782
72.9	2.185	72.9	0.82789
73	2.18563	73	0.82804
73.1	2.18563	73.1	0.82811
73.2	2.18688	73.2	0.82811
73.3	2.18563	73.3	0.82809
73.4	2.18625	73.4	0.82791
73.5	2.18625	73.5	0.828
73.6	2.18625	73.6	0.82784
73.7	2.18625	73.7	0.82789
73.8	2.18625	73.8	0.828
73.9	2.18625	73.9	0.82784
74	2.18625	74	0.82764
74.1	2.18688	74.1	0.82767
74.2	2.1875	74.2	0.82796
74.3	2.18688	74.3	0.82793
74.4	2.1875	74.4	0.82776
74.5	2.18688	74.5	0.82764
74.6	2.18813	74.6	0.82787
74.7	2.1875	74.7	0.82769
74.8	2.18813	74.8	0.82773
74.9	2.18813	74.9	0.82758
75	2.18688	75	0.82764
75.1	2.18938	75.1	0.82771
75.2	2.1875	75.2	0.82776
75.3	2.18938	75.3	0.82753
75.4	2.1875	75.4	0.82767
75.5	2.18875	75.5	0.82776
75.6	2.18938	75.6	0.82762
75.7	2.18875	75.7	0.82773
75.8	2.18875	75.8	0.8278
75.9	2.1875	75.9	0.82767
76	2.18875	76	0.82764
76.1	2.18875	76.1	0.82758
76.2	2.19	76.2	0.82769
76.3	2.18875	76.3	0.82771
76.4	2.18875	76.4	0.82778
76.5	2.19	76.5	0.82764
76.6	2.18875	76.6	0.82756
76.7	2.19062	76.7	0.82758
76.8	2.18938	76.8	0.82769
76.9	2.18938	76.9	0.82767
77	2.19	77	0.82767
77.1	2.19	77.1	0.8278
77.2	2.19062	77.2	0.82751
77.3	2.19	77.3	0.82753
77.4	2.19062	77.4	0.8274
77.5	2.19	77.5	0.82773
77.6	2.19	77.6	0.82767
77.7	2.19062	77.7	0.82771
77.8	2.19062	77.8	0.82751
77.9	2.19188	77.9	0.82736
78	2.19125	78	0.82751
78.1	2.19062	78.1	0.8276
78.2	2.19062	78.2	0.82742
78.3	2.19188	78.3	0.82753
78.4	2.19062	78.4	0.82751
78.5	2.19125	78.5	0.82751
78.6	2.19125	78.6	0.82758
78.7	2.19188	78.7	0.82742
78.8	2.1925	78.8	0.82753
78.9	2.19188	78.9	0.8274
79	2.19188	79	0.82749
79.1	2.19125	79.1	0.82753
79.2	2.19188	79.2	0.82753
79.3	2.19188	79.3	0.82749
79.4	2.19188	79.4	0.82733
79.5	2.19188	79.5	0.82736
79.6	2.19188	79.6	0.82747
79.7	2.1925	79.7	0.82729
79.8	2.1925	79.8	0.82736
79.9	2.1925	79.9	0.82751
80	2.1925	80	0.82758
80.1	2.1925	80.1	0.82758
80.2	2.1925	80.2	0.82729
80.3	2.19125	80.3	0.82751
80.4	0.93563	80.4	0.82731
80.5	0.78062	80.5	0.82753
80.6	0.79188	80.6	0.82738
80.7	0.79812	80.7	0.80864
80.8	0.80312	80.8	0.71418
80.9	0.80687	80.9	0.7107
81	0.81	81	0.70933
81.1	0.81312	81.1	0.7082
81.2	0.815	81.2	0.70761
81.3	0.81687	81.3	0.70728
81.4	0.81875	81.4	0.70692
81.5	0.82	81.5	0.70677
81.6	0.82187	81.6	0.7066
81.7	0.8225	81.7	0.70646
81.8	0.82375	81.8	0.70631
81.9	0.82438	81.9	0.70625
82	0.82562	82	0.70608
82.1	0.82687	82.1	0.70623
82.2	0.8275	82.2	0.706
82.3	0.82875	82.3	0.70598
82.4	0.82875	82.4	0.70574
82.5	0.83	82.5	0.70587
82.6	0.83	82.6	0.70593
82.7	0.83062	82.7	0.70589
82.8	0.83125	82.8	0.70579
82.9	0.8325	82.9	0.70568
83	0.8325	83	0.70562
83.1	0.83375	83.1	0.70564
83.2	0.83437	83.2	0.70579
83.3	0.835	83.3	0.7056
83.4	0.835	83.4	0.70568
83.5	0.83562	83.5	0.70564
83.6	0.83562	83.6	0.70564
83.7	0.83625	83.7	0.70543
83.8	0.83625	83.8	0.70558
83.9	0.83625	83.9	0.70558
84	0.8375	84	0.70556
84.1	0.8375	84.1	0.70551
84.2	0.83875	84.2	0.70564
84.3	0.83813	84.3	0.70583
84.4	0.83937	84.4	0.70562
84.5	0.83937	84.5	0.70551
84.6	0.84	84.6	0.70568
84.7	0.84062	84.7	0.70562
84.8	0.84062	84.8	0.70547
84.9	0.84062	84.9	0.70547
85	0.84188	85	0.7056
85.1	0.84188	85.1	0.70568
85.2	0.84188	85.2	0.70541
85.3	0.84188	85.3	0.7056
85.4	0.84188	85.4	0.70558
85.5	0.8425	85.5	0.70551
85.6	0.84312	85.6	0.70562
85.7	0.84312	85.7	0.70566
85.8	0.84375	85.8	0.70551
85.9	0.84375	85.9	0.70558
86	0.84375	86	0.70562
86.1	0.84437	86.1	0.70554
86.2	0.84375	86.2	0.70545
86.3	0.84375	86.3	0.70549
86.4	0.845	86.4	0.70537
86.5	0.845	86.5	0.70562
86.6	0.845	86.6	0.70562
86.7	0.84563	86.7	0.70549
86.8	0.845	86.8	0.70545
86.9	0.84625	86.9	0.70558
87	0.84563	87	0.70551
87.1	0.84625	87.1	0.70551
87.2	0.84625	87.2	0.70554
87.3	0.84625	87.3	0.70576
87.4	0.84625	87.4	0.70564
87.5	0.84563	87.5	0.70558
87.6	0.84625	87.6	0.70551
87.7	0.84625	87.7	0.70556
87.8	0.84625	87.8	0.70574
87.9	0.84625	87.9	0.70549
88	0.84688	88	0.70562
88.1	0.84625	88.1	0.70551
88.2	0.84688	88.2	0.70547
88.3	0.84688	88.3	0.70572
88.4	0.8475	88.4	0.70558
88.5	0.84688	88.5	0.70556
88.6	0.84688	88.6	0.70568
88.7	0.8475	88.7	0.70549
88.8	0.84688	88.8	0.70562
88.9	0.84688	88.9	0.70549
89	0.84625	89	0.70541
89.1	0.84688	89.1	0.7053
89.2	0.8475	89.2	0.70549
89.3	0.84688	89.3	0.70562
89.4	0.8475	89.4	0.70545
89.5	0.8475	89.5	0.70551
89.6	0.8475	89.6	0.70564
89.7	0.8475	89.7	0.70556
89.8	0.84688	89.8	0.70535
89.9	0.84688	89.9	0.70547
90	0.8475	90	0.70556
90.1	0.84812	90.1	0.70566
90.2	0.84688	90.2	0.7053
90.3	0.84812	90.3	0.70558
90.4	0.84812	90.4	0.70556
90.5	0.84812	90.5	0.70549
90.6	0.84812	90.6	0.70568
90.7	0.84875	90.7	0.70572
90.8	0.84875	90.8	0.70566
90.9	0.84875	90.9	0.70562
91	0.84875	91	0.70558
91.1	0.84875	91.1	0.70556
91.2	0.84875	91.2	0.70547
91.3	0.84938	91.3	0.70547
91.4	0.84875	91.4	0.70541
91.5	0.84938	91.5	0.70543
91.6	0.84938	91.6	0.70554
91.7	0.84938	91.7	0.70551
91.8	0.84938	91.8	0.70556
91.9	0.85	91.9	0.7057
92	0.85	92	0.70562
92.1	0.85063	92.1	0.70547
92.2	0.85	92.2	0.70558
92.3	0.85	92.3	0.70554
92.4	0.85063	92.4	0.7056
92.5	0.85	92.5	0.7056
92.6	0.85	92.6	0.70549
92.7	0.85063	92.7	0.70549
92.8	0.85063	92.8	0.70558
92.9	0.85125	92.9	0.70547
93	0.85	93	0.70535
93.1	0.85063	93.1	0.70562
93.2	0.85063	93.2	0.70562
93.3	0.85125	93.3	0.70564
93.4	0.85125	93.4	0.70564
93.5	0.85125	93.5	0.70549
93.6	0.85125	93.6	0.70543
93.7	0.85125	93.7	0.70549
93.8	0.85188	93.8	0.70558
93.9	0.85188	93.9	0.70551
94	0.85188	94	0.70554
94.1	0.85188	94.1	0.70547
94.2	0.85188	94.2	0.70562
94.3	0.85188	94.3	0.70574
94.4	0.85188	94.4	0.70564
94.5	0.85188	94.5	0.70541
94.6	0.8525	94.6	0.70547
94.7	0.8525	94.7	0.70566
94.8	0.8525	94.8	0.70551
94.9	0.85188	94.9	0.70554
95	0.8525	95	0.7056
95.1	0.85312	95.1	0.70545
95.2	0.85312	95.2	0.70543
95.3	0.85312	95.3	0.70558
95.4	0.85312	95.4	0.70543
95.5	0.85312	95.5	0.70532
95.6	0.85312	95.6	0.70558
95.7	0.85375	95.7	0.70551
95.8	0.85312	95.8	0.70551
95.9	0.85438	95.9	0.70543
96	0.85375	96	0.70556
96.1	0.85375	96.1	0.7056
96.2	0.85438	96.2	0.70551
96.3	0.85438	96.3	0.7056
96.4	0.85438	96.4	0.70543
96.5	0.85438	96.5	0.7053
96.6	0.85375	96.6	0.70558
96.7	0.85438	96.7	0.70564
96.8	0.85438	96.8	0.70562
96.9	0.85438	96.9	0.70554
97	0.85438	97	0.7056
97.1	0.85438	97.1	0.70558
97.2	0.85438	97.2	0.70556
97.3	0.855	97.3	0.70558
97.4	0.85438	97.4	0.70551
97.5	0.85438	97.5	0.70539
97.6	0.85438	97.6	0.70543
97.7	0.85438	97.7	0.70562
97.8	0.85438	97.8	0.70558
97.9	0.85438	97.9	0.70549
98	0.85438	98	0.70547
98.1	0.85563	98.1	0.70558
98.2	0.855	98.2	0.70558
98.3	0.85438	98.3	0.70574
98.4	0.855	98.4	0.70554
98.5	0.855	98.5	0.7056
98.6	0.855	98.6	0.7056
98.7	0.855	98.7	0.70556
98.8	0.85563	98.8	0.7056
98.9	0.855	98.9	0.7056
99	0.855	99	0.70541
99.1	0.855	99.1	0.70541
99.2	0.855	99.2	0.70549
99.3	0.85563	99.3	0.70558
99.4	0.85563	99.4	0.7056
99.5	0.85563	99.5	0.70547
99.6	0.85563	99.6	0.70516
99.7	0.85563	99.7	0.70535
99.8	0.85563	99.8	0.70535
99.9	0.85563	99.9	0.7053
100	0.85563	100	0.70528
100.1	0.85563	100.1	0.7053
100.2	0.85563	100.2	0.70535
100.3	0.85563	100.3	0.70505
100.4	0.85938	100.4	0.70547
100.5	2.23563	100.5	0.70545
100.6	2.275	100.6	0.70535
100.7	2.26875	100.7	0.70522
100.8	2.2625	100.8	0.74742
100.9	2.25625	100.9	0.81238
101	2.245	101	0.81444
101.1	2.24125	101.1	0.81631
101.2	2.23437	101.2	0.818
101.3	2.23062	101.3	0.81929
101.4	2.22687	101.4	0.82069
101.5	2.22313	101.5	0.82211
101.6	2.22	101.6	0.82302
101.7	2.21875	101.7	0.82391
101.8	2.21563	101.8	0.82451
101.9	2.21438	101.9	0.82558
102	2.2125	102	0.82582
102.1	2.21063	102.1	0.82631
102.2	2.21	102.2	0.82667
102.3	2.20813	102.3	0.82693
102.4	2.20625	102.4	0.8272
102.5	2.20563	102.5	0.82738
102.6	2.20438	102.6	0.82747
102.7	2.20438	102.7	0.82742
102.8	2.20313	102.8	0.82796
102.9	2.2025	102.9	0.82776
103	2.2025	103	0.82816
103.1	2.20125	103.1	0.82807
103.2	2.20063	103.2	0.82813
103.3	2.20063	103.3	0.82818
103.4	2.2	103.4	0.82813
103.5	2.19938	103.5	0.82833
103.6	2.19875	103.6	0.8282
103.7	2.19875	103.7	0.82829
103.8	2.19875	103.8	0.82811
103.9	2.19875	103.9	0.82833
104	2.19812	104	0.82833
104.1	2.1975	104.1	0.82847
104.2	2.19688	104.2	0.82833
104.3	2.19688	104.3	0.82831
104.4	2.19688	104.4	0.82838
104.5	2.19688	104.5	0.82829
104.6	2.19625	104.6	0.82838
104.7	2.19625	104.7	0.82811
104.8	2.19625	104.8	0.82833
104.9	2.19625	104.9	0.8282
105	2.19625	105	0.82838
105.1	2.19563	105.1	0.82864
105.2	2.19625	105.2	0.82833
105.3	2.19563	105.3	0.82849
105.4	2.19625	105.4	0.82844
105.5	2.195	105.5	0.82867
105.6	2.19563	105.6	0.82858
105.7	2.19563	105.7	0.8286
105.8	2.19563	105.8	0.8286
105.9	2.19563	105.9	0.82851
106	2.195	106	0.8286
106.1	2.195	106.1	0.82844
106.2	2.19563	106.2	0.82833
106.3	2.19625	106.3	0.82853
106.4	2.19625	106.4	0.82842
106.5	2.19563	106.5	0.82851
106.6	2.19563	106.6	0.82844
106.7	2.19563	106.7	0.82851
106.8	2.19563	106.8	0.8284
106.9	2.19563	106.9	0.82844
107	2.19563	107	0.82847
107.1	2.19625	107.1	0.82842
107.2	2.19688	107.2	0.82853
107.3	2.19563	107.3	0.82833
107.4	2.19563	107.4	0.82844
107.5	2.19625	107.5	0.82858
107.6	2.19563	107.6	0.82844
107.7	2.19563	107.7	0.8286
107.8	2.19625	107.8	0.82847
107.9	2.19563	107.9	0.8286
108	2.19688	108	0.82864
108.1	2.195	108.1	0.82858
108.2	2.19563	108.2	0.82871
108.3	2.19625	108.3	0.82847
108.4	2.19563	108.4	0.8286
108.5	2.19563	108.5	0.82842
108.6	2.19563	108.6	0.82864
108.7	2.19563	108.7	0.82871
108.8	2.19563	108.8	0.82871
108.9	2.19563	108.9	0.82867
109	2.19563	109	0.82851
109.1	2.19563	109.1	0.8288
109.2	2.195	109.2	0.82853
109.3	2.19563	109.3	0.82851
109.4	2.19563	109.4	0.8284
109.5	2.195	109.5	0.82853
109.6	2.19563	109.6	0.8284
109.7	2.195	109.7	0.82867
109.8	2.19437	109.8	0.82869
109.9	2.19563	109.9	0.82871
110	2.19563	110	0.82864
110.1	2.19563	110.1	0.8288
110.2	2.19563	110.2	0.82862
110.3	2.195	110.3	0.82853
110.4	2.195	110.4	0.82847
110.5	2.19563	110.5	0.82864
110.6	2.19563	110.6	0.82864
110.7	2.19563	110.7	0.82867
110.8	2.195	110.8	0.82864
110.9	2.195	110.9	0.82878
111	2.19563	111	0.82871
111.1	2.195	111.1	0.82876
111.2	2.19563	111.2	0.82871
111.3	2.19563	111.3	0.82893
111.4	2.19563	111.4	0.82871
111.5	2.19563	111.5	0.82871
111.6	2.19563	111.6	0.82867
111.7	2.195	111.7	0.82869
111.8	2.19563	111.8	0.82869
111.9	2.19563	111.9	0.82869
112	2.19625	112	0.82864
112.1	2.19563	112.1	0.82869
112.2	2.19563	112.2	0.82887
112.3	2.19563	112.3	0.82867
112.4	2.19625	112.4	0.82873
112.5	2.19625	112.5	0.82871
112.6	2.19625	112.6	0.82876
112.7	2.19563	112.7	0.82873
112.8	2.19563	112.8	0.82893
112.9	2.19563	112.9	0.82873
113	2.19563	113	0.82882
113.1	2.19563	113.1	0.82864
113.2	2.19625	113.2	0.82862
113.3	2.19625	113.3	0.82847
113.4	2.19625	113.4	0.82862
113.5	2.19688	113.5	0.82878
113.6	2.19625	113.6	0.82876
113.7	2.19625	113.7	0.82873
113.8	2.19625	113.8	0.82869
113.9	2.19563	113.9	0.82873
114	2.19625	114	0.82864
114.1	2.19625	114.1	0.82869
114.2	2.19625	114.2	0.82882
114.3	2.19688	114.3	0.82858
114.4	2.19688	114.4	0.82867
114.5	2.19688	114.5	0.82856
114.6	2.19625	114.6	0.82867
114.7	2.19625	114.7	0.82851
114.8	2.19625	114.8	0.82864
114.9	2.1975	114.9	0.82876
115	2.19688	115	0.82849
115.1	2.19688	115.1	0.82858
115.2	2.19688	115.2	0.8286
115.3	2.1975	115.3	0.82853
115.4	2.1975	115.4	0.82864
115.5	2.1975	115.5	0.82869
115.6	2.19688	115.6	0.82851
115.7	2.19688	115.7	0.8286
115.8	2.1975	115.8	0.82862
115.9	2.1975	115.9	0.8286
116	2.1975	116	0.82849
116.1	2.1975	116.1	0.82853
116.2	2.1975	116.2	0.82844
116.3	2.1975	116.3	0.82833
116.4	2.1975	116.4	0.82869
116.5	2.19812	116.5	0.82867
116.6	2.1975	116.6	0.82844
116.7	2.19875	116.7	0.82873
116.8	2.19812	116.8	0.82842
116.9	2.19875	116.9	0.82847
117	2.19812	117	0.82847
117.1	2.19812	117.1	0.82833
117.2	2.19875	117.2	0.82844
117.3	2.19812	117.3	0.82833
117.4	2.19938	117.4	0.82836
117.5	2.19812	117.5	0.82822
117.6	2.19812	117.6	0.82851
117.7	2.19875	117.7	0.82831
117.8	2.19938	117.8	0.82844
117.9	2.19875	117.9	0.82842
118	2.19875	118	0.82833
118.1	2.19812	118.1	0.82862
118.2	2.19875	118.2	0.82829
118.3	2.19812	118.3	0.82824
118.4	2.19938	118.4	0.82842
118.5	2.19875	118.5	0.82844
118.6	2.19875	118.6	0.8284
118.7	2.19938	118.7	0.82831
118.8	2.19812	118.8	0.82842
118.9	2.19938	118.9	0.82856
119	2.19938	119	0.8282
119.1	2.19875	119.1	0.82833
119.2	2.19875	119.2	0.82816
119.3	2.19938	119.3	0.8282
119.4	2.19875	119.4	0.82827
119.5	2.19938	119.5	0.82813
119.6	2.19875	119.6	0.82829
119.7	2.19938	119.7	0.82807
119.8	2.19938	119.8	0.82836
119.9	2.2	119.9	0.82802
120	2.2	120	0.82811
120.1	2.19938	120.1	0.82811
120.2	2.2	120.2	0.82827
120.3	2.20063	120.3	0.82822
120.4	2.20063	120.4	0.82818
120.5	2.19812	120.5	0.82813
120.6	0.81125	120.6	0.82816
120.7	0.82	120.7	0.82809
120.8	0.82875	120.8	0.82807
120.9	0.83562	120.9	0.78618
121	0.84062	121	0.71276
121.1	0.84312	121.1	0.70963
121.2	0.84625	121.2	0.70826
121.3	0.84938	121.3	0.70742
121.4	0.85125	121.4	0.70692
121.5	0.85312	121.5	0.70642
121.6	0.85438	121.6	0.70579
121.7	0.85563	121.7	0.70604
121.8	0.85687	121.8	0.70558
121.9	0.85812	121.9	0.70568
122	0.85875	122	0.70526
122.1	0.86	122.1	0.70551
122.2	0.86063	122.2	0.70522
122.3	0.86187	122.3	0.70516
122.4	0.86312	122.4	0.70518
122.5	0.86312	122.5	0.70503
122.6	0.86375	122.6	0.70495
122.7	0.86438	122.7	0.70484
122.8	0.86438	122.8	0.7049
122.9	0.86562	122.9	0.70488
123	0.86562	123	0.7048
123.1	0.86625	123.1	0.7049
123.2	0.86625	123.2	0.70476
123.3	0.86687	123.3	0.7048
123.4	0.86687	123.4	0.70463
123.5	0.8675	123.5	0.70484
123.6	0.86812	123.6	0.70476
123.7	0.86875	123.7	0.70472
123.8	0.86875	123.8	0.70476
123.9	0.86875	123.9	0.70488
124	0.87	124	0.70486
124.1	0.86938	124.1	0.70463
124.2	0.87	124.2	0.70467
124.3	0.87	124.3	0.7047
124.4	0.87062	124.4	0.70467
124.5	0.87062	124.5	0.70467
124.6	0.87125	124.6	0.70467
124.7	0.87125	124.7	0.70451
124.8	0.87125	124.8	0.70472
124.9	0.87187	124.9	0.70446
125	0.87125	125	0.70472
125.1	0.87187	125.1	0.70451
125.2	0.87313	125.2	0.70434
125.3	0.8725	125.3	0.70474
125.4	0.87313	125.4	0.70459
125.5	0.87313	125.5	0.70446
125.6	0.87313	125.6	0.70488
125.7	0.87313	125.7	0.70438
125.8	0.87438	125.8	0.70457
125.9	0.87375	125.9	0.70467
126	0.875	126	0.70461
126.1	0.87438	126.1	0.70457
126.2	0.875	126.2	0.70448
126.3	0.875	126.3	0.70465
126.4	0.87562	126.4	0.70457
126.5	0.875	126.5	0.70444
126.6	0.87562	126.6	0.70463
126.7	0.87562	126.7	0.7044
126.8	0.87625	126.8	0.70455
126.9	0.87625	126.9	0.70455
127	0.87625	127	0.70448
127.1	0.87562	127.1	0.70457
127.2	0.87688	127.2	0.70457
127.3	0.87688	127.3	0.70444
127.4	0.87688	127.4	0.70438
127.5	0.87688	127.5	0.70455
127.6	0.8775	127.6	0.70446
127.7	0.8775	127.7	0.70459
127.8	0.8775	127.8	0.70457
127.9	0.87812	127.9	0.70448
128	0.87812	128	0.70461
128.1	0.87812	128.1	0.70451
128.2	0.87812	128.2	0.70442
128.3	0.87812	128.3	0.70434
128.4	0.87812	128.4	0.70455
128.5	0.87875	128.5	0.70457
128.6	0.87812	128.6	0.70448
128.7	0.87875	128.7	0.70434
128.8	0.87875	128.8	0.7044
128.9	0.87938	128.9	0.70461
129	0.87938	129	0.7047
129.1	0.87938	129.1	0.70478
129.2	0.88	129.2	0.70434
129.3	0.87938	129.3	0.70465
129.4	0.87938	129.4	0.70448
129.5	0.88	129.5	0.7043
129.6	0.88	129.6	0.70459
129.7	0.88	129.7	0.70453
129.8	0.88	129.8	0.7044
129.9	0.87938	129.9	0.7044
130	0.88	130	0.70459
130.1	0.87938	130.1	0.70432
130.2	0.88	130.2	0.70463
130.3	0.88	130.3	0.70465
130.4	0.88063	130.4	0.7043
130.5	0.88063	130.5	0.70463
130.6	0.88063	130.6	0.70444
130.7	0.88063	130.7	0.70461
130.8	0.88125	130.8	0.7044
130.9	0.88125	130.9	0.70467
131	0.88125	131	0.70463
131.1	0.88125	131.1	0.70457
131.2	0.8825	131.2	0.70432
131.3	0.8825	131.3	0.70465
131.4	0.88188	131.4	0.70476
131.5	0.88188	131.5	0.70461
131.6	0.88313	131.6	0.70457
131.7	0.88313	131.7	0.70448
131.8	0.88313	131.8	0.70453
131.9	0.8825	131.9	0.70453
132	0.88188	132	0.70448
132.1	0.88188	132.1	0.70448
132.2	0.88125	132.2	0.70451
132.3	0.88313	132.3	0.70455
132.4	0.8825	132.4	0.70451
132.5	0.88313	132.5	0.70451
132.6	0.88313	132.6	0.70455
132.7	0.88313	132.7	0.70451
132.8	0.88313	132.8	0.70451
132.9	0.88313	132.9	0.70459
133	0.88375	133	0.70459
133.1	0.88313	133.1	0.70451
133.2	0.88313	133.2	0.70448
133.3	0.88313	133.3	0.7043
133.4	0.88313	133.4	0.7044
133.5	0.88313	133.5	0.70465
133.6	0.88313	133.6	0.70436
133.7	0.88313	133.7	0.70446
133.8	0.88375	133.8	0.70436
133.9	0.88313	133.9	0.70459
134	0.8825	134	0.7047
134.1	0.88313	134.1	0.70448
134.2	0.88313	134.2	0.70482
134.3	0.8825	134.3	0.70472
134.4	0.88313	134.4	0.70442
134.5	0.88313	134.5	0.70448
134.6	0.88313	134.6	0.70444
134.7	0.88313	134.7	0.70453
134.8	0.88375	134.8	0.70457
134.9	0.88375	134.9	0.70446
135	0.88313	135	0.70465
135.1	0.88375	135.1	0.70455
135.2	0.88313	135.2	0.70438
135.3	0.88375	135.3	0.70463
135.4	0.88375	135.4	0.70444
135.5	0.88437	135.5	0.70453
135.6	0.88375	135.6	0.70459
135.7	0.88375	135.7	0.70465
135.8	0.88375	135.8	0.70463
135.9	0.88375	135.9	0.70455
136	0.88437	136	0.70459
136.1	0.88437	136.1	0.7043
136.2	0.88375	136.2	0.70457
136.3	0.88437	136.3	0.70463
136.4	0.88437	136.4	0.70465
136.5	0.885	136.5	0.70461
136.6	0.88437	136.6	0.70474
136.7	0.88437	136.7	0.70472
136.8	0.88437	136.8	0.70476
136.9	0.88437	136.9	0.70446
137	0.88563	137	0.70484
137.1	0.88437	137.1	0.7047
137.2	0.885	137.2	0.70478
137.3	0.885	137.3	0.7049
137.4	0.885	137.4	0.70448
137.5	0.88563	137.5	0.70474
137.6	0.88563	137.6	0.70455
137.7	0.88625	137.7	0.70457
137.8	0.88563	137.8	0.70467
137.9	0.88625	137.9	0.7044
138	0.88625	138	0.7049
138.1	0.88625	138.1	0.70476
138.2	0.88625	138.2	0.70463
138.3	0.88625	138.3	0.70472
138.4	0.88625	138.4	0.7047
138.5	0.88625	138.5	0.70486
138.6	0.88625	138.6	0.70472
138.7	0.88625	138.7	0.70463
138.8	0.88563	138.8	0.70467
138.9	0.88625	138.9	0.70472
139	0.88625	139	0.7048
139.1	0.88688	139.1	0.70484
139.2	0.88625	139.2	0.70495
139.3	0.88625	139.3	0.70463
139.4	0.88625	139.4	0.7049
139.5	0.88625	139.5	0.70465
139.6	0.88625	139.6	0.70467
139.7	0.88625	139.7	0.70467
139.8	0.88625	139.8	0.70465
139.9	0.88625	139.9	0.70474
140	0.88563	140	0.7047
140.1	0.88563	140.1	0.70476
140.2	0.885	140.2	0.70459
140.3	0.88563	140.3	0.70474
140.4	0.88625	140.4	0.70495
140.5	0.88563	140.5	0.70484
140.6	1.05375	140.6	0.70474
140.7	2.25625	140.7	0.70472
140.8	2.275	140.8	0.70497
140.9	2.26875	140.9	0.7048
141	2.2625	141	0.76869
141.1	2.25625	141.1	0.81242
141.2	2.24625	141.2	0.8144
141.3	2.24188	141.3	0.81607
141.4	2.235	141.4	0.81749
141.5	2.23125	141.5	0.81896
141.6	2.22875	141.6	0.82027
141.7	2.22437	141.7	0.82164
141.8	2.2225	141.8	0.82242
141.9	2.22	141.9	0.8236
142	2.21687	142	0.82393
142.1	2.21625	142.1	0.82467
142.2	2.21375	142.2	0.82496
142.3	2.21313	142.3	0.82544
142.4	2.21125	142.4	0.82602
142.5	2.21063	142.5	0.82613
142.6	2.21	142.6	0.82653
142.7	2.2075	142.7	0.82644
142.8	2.20813	142.8	0.82673
142.9	2.20875	142.9	0.82653
143	2.20625	143	0.82664
143.1	2.20688	143.1	0.827
143.2	2.20563	143.2	0.82689
143.3	2.20375	143.3	0.82713
143.4	2.20625	143.4	0.82691
143.5	2.20438	143.5	0.82733
143.6	2.20438	143.6	0.82713
143.7	2.20438	143.7	0.82713
143.8	2.2025	143.8	0.82738
143.9	2.205	143.9	0.82716
144	2.20375	144	0.82738
144.1	2.20375	144.1	0.82729
144.2	2.2025	144.2	0.82713
144.3	2.2025	144.3	0.8272
144.4	2.20375	144.4	0.82733
144.5	2.20313	144.5	0.8272
144.6	2.205	144.6	0.82711
144.7	2.20313	144.7	0.82702
144.8	2.20438	144.8	0.82696
144.9	2.20438	144.9	0.82709
145	2.20438	145	0.8268
145.1	2.205	145.1	0.82713
145.2	2.20375	145.2	0.827
145.3	2.205	145.3	0.82676
145.4	2.205	145.4	0.82704
145.5	2.20625	145.5	0.82702
145.6	2.20563	145.6	0.82693
145.7	2.205	145.7	0.82696
145.8	2.20563	145.8	0.82689
145.9	2.20625	145.9	0.82671
146	2.20688	146	0.82691
146.1	2.20625	146.1	0.82687
146.2	2.20625	146.2	0.82673
146.3	2.20688	146.3	0.82704
146.4	2.20688	146.4	0.82684
146.5	2.2075	146.5	0.82693
146.6	2.20688	146.6	0.82693
146.7	2.20813	146.7	0.82682
146.8	2.20688	146.8	0.82682
146.9	2.20875	146.9	0.82664
147	2.20875	147	0.82687
147.1	2.20875	147.1	0.82671
147.2	2.20937	147.2	0.82662
147.3	2.20813	147.3	0.82678
147.4	2.20875	147.4	0.82651
147.5	2.20875	147.5	0.82658
147.6	2.20937	147.6	0.82658
147.7	2.20875	147.7	0.82658
147.8	2.20937	147.8	0.82684
147.9	2.20875	147.9	0.82629
148	2.21	148	0.82633
148.1	2.20937	148.1	0.82656
148.2	2.20937	148.2	0.82649
148.3	2.21063	148.3	0.82636
148.4	2.21	148.4	0.82647
148.5	2.21063	148.5	0.82644
148.6	2.21063	148.6	0.82647
148.7	2.21	148.7	0.82636
148.8	2.21125	148.8	0.8262
148.9	2.21063	148.9	0.82636
149	2.21188	149	0.82616
149.1	2.21063	149.1	0.8264
149.2	2.21125	149.2	0.82629
149.3	2.21125	149.3	0.8262
149.4	2.21125	149.4	0.82613
149.5	2.21188	149.5	0.82604
149.6	2.21125	149.6	0.82647
149.7	2.2125	149.7	0.82607
149.8	2.2125	149.8	0.82636
149.9	2.21313	149.9	0.82609
150	2.21313	150	0.8262
150.1	2.21313	150.1	0.82607
150.2	2.21313	150.2	0.82618
150.3	2.21313	150.3	0.82627
150.4	2.21438	150.4	0.82611
150.5	2.21438	150.5	0.82607
150.6	2.215	150.6	0.826
150.7	2.215	150.7	0.82593
150.8	2.21438	150.8	0.82604
150.9	2.21438	150.9	0.8262
151	2.21563	151	0.82589
151.1	2.21563	151.1	0.82607
151.2	2.21625	151.2	0.8262
151.3	2.215	151.3	0.82578
151.4	2.21563	151.4	0.82584
151.5	2.215	151.5	0.82582
151.6	2.21625	151.6	0.82591
151.7	2.21563	151.7	0.82591
151.8	2.21687	151.8	0.82576
151.9	2.21625	151.9	0.82578
152	2.21563	152	0.82562
152.1	2.21687	152.1	0.82567
152.2	2.21563	152.2	0.82547
152.3	2.2175	152.3	0.82569
152.4	2.21687	152.4	0.82576
152.5	2.21625	152.5	0.8256
152.6	2.21687	152.6	0.82562
152.7	2.21563	152.7	0.82562
152.8	2.2175	152.8	0.82542
152.9	2.2175	152.9	0.82524
153	2.2175	153	0.82529
153.1	2.2175	153.1	0.82538
153.2	2.2175	153.2	0.82533
153.3	2.21812	153.3	0.82531
153.4	2.21812	153.4	0.82524
153.5	2.21875	153.5	0.82533
153.6	2.21812	153.6	0.82531
153.7	2.21812	153.7	0.82509
153.8	2.21875	153.8	0.82536
153.9	2.21875	153.9	0.82496
154	2.22	154	0.82502
154.1	2.21938	154.1	0.825
154.2	2.22	154.2	0.82507
154.3	2.21938	154.3	0.82496
154.4	2.21938	154.4	0.82478
154.5	2.22062	154.5	0.82489
154.6	2.22	154.6	0.825
154.7	2.22062	154.7	0.825
154.8	2.22	154.8	0.82498
154.9	2.22062	154.9	0.82484
155	2.22062	155	0.82493
155.1	2.22	155.1	0.8246
155.2	2.22062	155.2	0.82471
155.3	2.22062	155.3	0.82464
155.4	2.22188	155.4	0.82464
155.5	2.22188	155.5	0.82453
155.6	2.2225	155.6	0.82458
155.7	2.22188	155.7	0.82478
155.8	2.22188	155.8	0.82458
155.9	2.22188	155.9	0.82456
156	2.22188	156	0.82449
156.1	2.2225	156.1	0.82451
156.2	2.2225	156.2	0.82438
156.3	2.22188	156.3	0.82438
156.4	2.2225	156.4	0.82424
156.5	2.2225	156.5	0.82433
156.6	2.22313	156.6	0.82438
156.7	2.2225	156.7	0.82424
156.8	2.22375	156.8	0.82424
156.9	2.22313	156.9	0.82411
157	2.22437	157	0.8242
157.1	2.225	157.1	0.82431
157.2	2.22375	157.2	0.82427
157.3	2.225	157.3	0.82398
157.4	2.22375	157.4	0.82398
157.5	2.225	157.5	0.82409
157.6	2.225	157.6	0.824
157.7	2.22563	157.7	0.82416
157.8	2.225	157.8	0.82378
157.9	2.225	157.9	0.82389
158	2.225	158	0.824
158.1	2.22563	158.1	0.824
158.2	2.22625	158.2	0.82393
158.3	2.22625	158.3	0.82371
158.4	2.22625	158.4	0.82378
158.5	2.22687	158.5	0.82373
158.6	2.22687	158.6	0.82367
158.7	2.2275	158.7	0.82373
158.8	2.22625	158.8	0.82378
158.9	2.2275	158.9	0.82373
159	2.2275	159	0.82371
159.1	2.2275	159.1	0.82353
159.2	2.22875	159.2	0.8234
159.3	2.22813	159.3	0.82342
159.4	2.22813	159.4	0.82331
159.5	2.22875	159.5	0.82351
159.6	2.22938	159.6	0.82329
159.7	2.22938	159.7	0.82327
159.8	2.22938	159.8	0.82353
159.9	2.22875	159.9	0.82336
160	2.22938	160	0.82347
160.1	2.22875	160.1	0.82318
160.2	2.22938	160.2	0.82318
160.3	2.23	160.3	0.82324
160.4	2.23	160.4	0.82349
160.5	2.23	160.5	0.82329
160.6	2.23062	160.6	0.8232
160.7	2.08125	160.7	0.82313
160.8	0.85063	160.8	0.82322
160.9	0.865	160.9	0.8232
161	0.87313	161	0.82269
161.1	0.87938	161.1	0.76029
161.2	0.88375	161.2	0.71158
161.3	0.8875	161.3	0.70931
161.4	0.89	161.4	0.70801
161.5	0.8925	161.5	0.70717
161.6	0.89437	161.6	0.70677
161.7	0.89687	161.7	0.70663
161.8	0.89812	161.8	0.70646
161.9	0.89938	161.9	0.70614
162	0.90125	162	0.70572
162.1	0.90187	162.1	0.70574
162.2	0.90375	162.2	0.70562
162.3	0.90375	162.3	0.70562
162.4	0.905	162.4	0.70526
162.5	0.90625	162.5	0.70528
162.6	0.90688	162.6	0.70528
162.7	0.9075	162.7	0.70512
162.8	0.90813	162.8	0.70507
162.9	0.90875	162.9	0.7052
163	0.90937	163	0.70518
163.1	0.91	163.1	0.70499
163.2	0.91063	163.2	0.7052
163.3	0.91125	163.3	0.7049
163.4	0.91125	163.4	0.70505
163.5	0.91188	163.5	0.70486
163.6	0.9125	163.6	0.70486
163.7	0.9125	163.7	0.70486
163.8	0.91313	163.8	0.70478
163.9	0.91313	163.9	0.70495
164	0.91375	164	0.70463
164.1	0.91375	164.1	0.70451
164.2	0.91375	164.2	0.70465
164.3	0.91437	164.3	0.7048
164.4	0.91563	164.4	0.7048
164.5	0.91563	164.5	0.70465
164.6	0.91625	164.6	0.7048
164.7	0.91625	164.7	0.70461
164.8	0.91625	164.8	0.70463
164.9	0.91688	164.9	0.7048
165	0.91625	165	0.70451
165.1	0.91688	165.1	0.7047
165.2	0.9175	165.2	0.70467
165.3	0.9175	165.3	0.70482
165.4	0.9175	165.4	0.70448
165.5	0.91813	165.5	0.70484
165.6	0.91875	165.6	0.70459
165.7	0.91813	165.7	0.70455
165.8	0.91875	165.8	0.70461
165.9	0.91937	165.9	0.70451
166	0.91875	166	0.70467
166.1	0.91875	166.1	0.70478
166.2	0.91937	166.2	0.7044
166.3	0.92	166.3	0.70467
166.4	0.91937	166.4	0.70461
166.5	0.91875	166.5	0.70457
166.6	0.92	166.6	0.70467
166.7	0.91937	166.7	0.70463
166.8	0.92	166.8	0.70446
166.9	0.92063	166.9	0.70463
167	0.92	167	0.70476
167.1	0.92063	167.1	0.70461
167.2	0.92	167.2	0.70459
167.3	0.92063	167.3	0.7044
167.4	0.92063	167.4	0.70457
167.5	0.92063	167.5	0.70453
167.6	0.92063	167.6	0.70461
167.7	0.92125	167.7	0.70446
167.8	0.92125	167.8	0.70448
167.9	0.92125	167.9	0.70442
168	0.92188	168	0.70446
168.1	0.92125	168.1	0.70472
168.2	0.92125	168.2	0.70436
168.3	0.92188	168.3	0.70463
168.4	0.92188	168.4	0.70459
168.5	0.92188	168.5	0.70465
168.6	0.92188	168.6	0.7047
168.7	0.92188	168.7	0.70459
168.8	0.9225	168.8	0.70461
168.9	0.92188	168.9	0.70438
169	0.92188	169	0.70446
169.1	0.9225	169.1	0.70442
169.2	0.9225	169.2	0.70432
169.3	0.92312	169.3	0.70444
169.4	0.9225	169.4	0.70446
169.5	0.9225	169.5	0.70432
169.6	0.92312	169.6	0.70446
169.7	0.92312	169.7	0.7044
169.8	0.92312	169.8	0.70448
169.9	0.92312	169.9	0.70446
170	0.92312	170	0.70448
170.1	0.92312	170.1	0.70421
170.2	0.92312	170.2	0.70448
170.3	0.92312	170.3	0.70444
170.4	0.92312	170.4	0.70434
170.5	0.92312	170.5	0.70432
170.6	0.92312	170.6	0.70417
170.7	0.92312	170.7	0.70423
170.8	0.92375	170.8	0.70438
170.9	0.92312	170.9	0.7043
171	0.92312	171	0.70428
171.1	0.92312	171.1	0.70438
171.2	0.92312	171.2	0.70446
171.3	0.92312	171.3	0.70453
171.4	0.92312	171.4	0.70457
171.5	0.92312	171.5	0.70444
171.6	0.92375	171.6	0.70457
171.7	0.92312	171.7	0.70459
171.8	0.92312	171.8	0.70467
171.9	0.9225	171.9	0.70478
172	0.9225	172	0.70472
172.1	0.9225	172.1	0.70493
172.2	0.92312	172.2	0.70474
172.3	0.92312	172.3	0.70472
172.4	0.92312	172.4	0.70465
172.5	0.92188	172.5	0.70453
172.6	0.92312	172.6	0.70442
172.7	0.92188	172.7	0.70484
172.8	0.92312	172.8	0.70453
172.9	0.92312	172.9	0.7047
173	0.92312	173	0.70472
173.1	0.92312	173.1	0.70495
173.2	0.92312	173.2	0.70501
173.3	0.92312	173.3	0.70476
173.4	0.92312	173.4	0.7047
173.5	0.9225	173.5	0.70463
173.6	0.92312	173.6	0.7048
173.7	0.9225	173.7	0.70484
173.8	0.92312	173.8	0.70467
173.9	0.9225	173.9	0.70474
174	0.9225	174	0.70486
174.1	0.9225	174.1	0.70497
174.2	0.92188	174.2	0.70478
174.3	0.9225	174.3	0.70467
174.4	0.9225	174.4	0.7048
174.5	0.9225	174.5	0.7048
174.6	0.92312	174.6	0.70478
174.7	0.92312	174.7	0.70501
174.8	0.9225	174.8	0.70484
174.9	0.9225	174.9	0.70463
175	0.9225	175	0.70476
175.1	0.9225	175.1	0.70478
175.2	0.92188	175.2	0.70459
175.3	0.9225	175.3	0.70501
175.4	0.9225	175.4	0.7048
175.5	0.9225	175.5	0.70478
175.6	0.9225	175.6	0.70488
175.7	0.9225	175.7	0.70484
175.8	0.9225	175.8	0.70488
175.9	0.92188	175.9	0.70486
176	0.9225	176	0.7048
176.1	0.92188	176.1	0.70478
176.2	0.92188	176.2	0.70482
176.3	0.92188	176.3	0.70484
176.4	0.92188	176.4	0.7048
176.5	0.92188	176.5	0.70501
176.6	0.92188	176.6	0.70467
176.7	0.92188	176.7	0.70478
176.8	0.92125	176.8	0.7049
176.9	0.92188	176.9	0.70472
177	0.92188	177	0.70482
177.1	0.92188	177.1	0.7049
177.2	0.92188	177.2	0.70484
177.3	0.92188	177.3	0.70476
177.4	0.92125	177.4	0.70482
177.5	0.92125	177.5	0.70488
177.6	0.92125	177.6	0.70493
177.7	0.92125	177.7	0.70493
177.8	0.92063	177.8	0.70495
177.9	0.92125	177.9	0.70497
178	0.92125	178	0.70499
178.1	0.92125	178.1	0.70482
178.2	0.92188	178.2	0.70484
178.3	0.92188	178.3	0.70478
178.4	0.92125	178.4	0.70499
178.5	0.92125	178.5	0.70488
178.6	0.92125	178.6	0.70501
178.7	0.92188	178.7	0.70493
178.8	0.92125	178.8	0.7048
178.9	0.92125	178.9	0.70501
179	0.92063	179	0.7049
179.1	0.92125	179.1	0.70499
179.2	0.92125	179.2	0.70474
179.3	0.92125	179.3	0.70505
179.4	0.92125	179.4	0.70499
179.5	0.92125	179.5	0.70486
179.6	0.92125	179.6	0.70493
179.7	0.92188	179.7	0.70493
179.8	0.92188	179.8	0.70512
179.9	0.92125	179.9	0.70486
180	0.92188	180	0.70509
180.1	2.24625	180.1	0.70512
180.2	2.99375	180.2	0.70507
180.3	2.98125	180.3	0.70476
180.4	2.95625	180.4	0.70514
180.5	2.94375	180.5	0.70524
180.6	2.925	180.6	0.70509
180.7	2.9125	180.7	0.7052
180.8	2.90625	180.8	0.70507
180.9	2.9	180.9	0.70512
181	2.89375	181	0.70495
181.1	2.8875	181.1	0.70591
181.2	2.88125	181.2	0.88393
181.3	2.88125	181.3	0.92978
181.4	2.875	181.4	0.93556
181.5	2.875	181.5	0.94111
181.6	2.86875	181.6	0.94556
181.7	2.86875	181.7	0.94911
181.8	2.86875	181.8	0.95156
181.9	2.8625	181.9	0.95333
182	2.8625	182	0.95489
182.1	2.85625	182.1	0.95533
182.2	2.85625	182.2	0.956
182.3	2.85625	182.3	0.95622
182.4	2.85625	182.4	0.95689
182.5	2.85625	182.5	0.95689
182.6	2.85	182.6	0.95711
182.7	2.85	182.7	0.95711
182.8	2.85	182.8	0.95711
182.9	2.85	182.9	0.95711
183	2.85	183	0.95689
183.1	2.85	183.1	0.95733
183.2	2.85	183.2	0.95711
183.3	2.84375	183.3	0.95689
183.4	2.84375	183.4	0.95711
183.5	2.84375	183.5	0.95711
183.6	2.84375	183.6	0.95711
183.7	2.84375	183.7	0.95689
183.8	2.84375	183.8	0.95711
183.9	2.84375	183.9	0.95711
184	2.84375	184	0.95689
184.1	2.84375	184.1	0.95667
184.2	2.8375	184.2	0.95667
184.3	2.8375	184.3	0.95689
184.4	2.8375	184.4	0.95667
184.5	2.8375	184.5	0.95667
184.6	2.8375	184.6	0.95667
184.7	2.8375	184.7	0.95644
184.8	2.8375	184.8	0.95644
184.9	2.8375	184.9	0.95644
185	2.8375	185	0.95644
185.1	2.8375	185.1	0.95667
185.2	2.8375	185.2	0.95644
185.3	2.8375	185.3	0.95644
185.4	2.83125	185.4	0.95644
185.5	2.83125	185.5	0.95644
185.6	2.83125	185.6	0.95644
185.7	2.83125	185.7	0.95622
185.8	2.83125	185.8	0.95622
185.9	2.83125	185.9	0.95644
186	2.83125	186	0.95644
186.1	2.83125	186.1	0.95644
186.2	2.83125	186.2	0.95644
186.3	2.825	186.3	0.95644
186.4	2.83125	186.4	0.95644
186.5	2.83125	186.5	0.95622
186.6	2.83125	186.6	0.95622
186.7	2.83125	186.7	0.95644
186.8	2.825	186.8	0.95644
186.9	2.83125	186.9	0.95622
187	2.825	187	0.95667
187.1	2.825	187.1	0.95667
187.2	2.825	187.2	0.95644
187.3	2.825	187.3	0.95644
187.4	2.825	187.4	0.95667
187.5	2.825	187.5	0.95644
187.6	2.825	187.6	0.95667
187.7	2.825	187.7	0.95644
187.8	2.825	187.8	0.95667
187.9	2.825	187.9	0.95644
188	2.825	188	0.95667
188.1	2.825	188.1	0.95644
188.2	2.825	188.2	0.95667
188.3	2.825	188.3	0.95644
188.4	2.825	188.4	0.95667
188.5	2.825	188.5	0.95667
188.6	2.825	188.6	0.95644
188.7	2.825	188.7	0.95644
188.8	2.825	188.8	0.95667
188.9	2.825	188.9	0.95644
189	2.825	189	0.95622
189.1	2.825	189.1	0.95644
189.2	2.825	189.2	0.95667
189.3	2.825	189.3	0.95644
189.4	2.825	189.4	0.95622
189.5	2.825	189.5	0.95622
189.6	2.825	189.6	0.95644
189.7	2.825	189.7	0.95644
189.8	2.825	189.8	0.95644
189.9	2.825	189.9	0.95644
190	2.825	190	0.95622
190.1	2.825	190.1	0.95622
190.2	2.825	190.2	0.95622
190.3	2.825	190.3	0.95622
190.4	2.825	190.4	0.956
190.5	2.825	190.5	0.956
190.6	2.81875	190.6	0.95578
190.7	2.825	190.7	0.956
190.8	2.81875	190.8	0.95578
190.9	2.81875	190.9	0.95578
191	2.81875	191	0.956
191.1	2.81875	191.1	0.95578
191.2	2.81875	191.2	0.95578
191.3	2.81875	191.3	0.95578
191.4	2.81875	191.4	0.956
191.5	2.81875	191.5	0.95578
191.6	2.81875	191.6	0.95578
191.7	2.81875	191.7	0.95556
191.8	2.81875	191.8	0.95556
191.9	2.81875	191.9	0.95578
192	2.81875	192	0.95556
192.1	2.81875	192.1	0.95533
192.2	2.81875	192.2	0.95556
192.3	2.81875	192.3	0.95533
192.4	2.81875	192.4	0.95533
192.5	2.81875	192.5	0.95511
192.6	2.81875	192.6	0.95511
192.7	2.81875	192.7	0.95533
192.8	2.81875	192.8	0.95489
192.9	2.81875	192.9	0.95533
193	2.81875	193	0.95533
193.1	2.81875	193.1	0.95489
193.2	2.81875	193.2	0.95511
193.3	2.81875	193.3	0.95511
193.4	2.81875	193.4	0.95489
193.5	2.81875	193.5	0.95489
193.6	2.81875	193.6	0.95489
193.7	2.81875	193.7	0.95489
193.8	2.81875	193.8	0.95489
193.9	2.81875	193.9	0.95467
194	2.81875	194	0.95467
194.1	2.81875	194.1	0.95467
194.2	2.81875	194.2	0.95467
194.3	2.81875	194.3	0.95467
194.4	2.81875	194.4	0.95467
194.5	2.81875	194.5	0.95489
194.6	2.81875	194.6	0.95444
194.7	2.81875	194.7	0.95467
194.8	2.81875	194.8	0.95467
194.9	2.81875	194.9	0.95444
195	2.81875	195	0.95422
195.1	2.81875	195.1	0.95422
195.2	2.81875	195.2	0.95444
195.3	2.81875	195.3	0.95444
195.4	2.81875	195.4	0.95444
195.5	2.81875	195.5	0.95444
195.6	2.81875	195.6	0.95444
195.7	2.81875	195.7	0.95422
195.8	2.81875	195.8	0.95444
195.9	2.81875	195.9	0.95422
196	2.81875	196	0.95422
196.1	2.81875	196.1	0.95422
196.2	2.81875	196.2	0.954
196.3	2.81875	196.3	0.95422
196.4	2.81875	196.4	0.954
196.5	2.81875	196.5	0.954
196.6	2.81875	196.6	0.95422
196.7	2.81875	196.7	0.954
196.8	2.81875	196.8	0.954
196.9	2.81875	196.9	0.95422
197	2.81875	197	0.95422
197.1	2.81875	197.1	0.954
197.2	2.81875	197.2	0.954
197.3	2.81875	197.3	0.95378
197.4	2.81875	197.4	0.954
197.5	2.81875	197.5	0.954
197.6	2.81875	197.6	0.95378
197.7	2.81875	197.7	0.95378
197.8	2.81875	197.8	0.95356
197.9	2.81875	197.9	0.95378
198	2.81875	198	0.95378
198.1	2.81875	198.1	0.95378
198.2	2.81875	198.2	0.95378
198.3	2.81875	198.3	0.95356
198.4	2.81875	198.4	0.95356
198.5	2.81875	198.5	0.95356
198.6	2.81875	198.6	0.95378
198.7	2.81875	198.7	0.95356
198.8	2.81875	198.8	0.95356
198.9	2.81875	198.9	0.95378
199	2.81875	199	0.95356
199.1	2.81875	199.1	0.95356
199.2	2.81875	199.2	0.95356
199.3	2.81875	199.3	0.95356
199.4	2.81875	199.4	0.95356
199.5	2.81875	199.5	0.95356
199.6	2.81875	199.6	0.95356
199.7	2.81875	199.7	0.95356
199.8	2.81875	199.8	0.95356
199.9	2.81875	199.9	0.95356
[truncated: 12,609 more rows]

## Sheet: Fig.3b
Light intensity(μW cm-2)	Current density(μA cm-2)	Responsivity(mA W-1)	Current density(μA cm-2)	Responsivity(mA W-1)
5	0.122	24.4	1.353	270.6
10	0.253	25.3	2.142	214.2
20	0.525	26.25	3.71	185.5
50	0.917	27.34	7.681	175.62
100	2.839	28.39	17.391	163.91
200	5.808	29.04	29.162	145.81
500	14.318	28.636	46.69	93.38
1000	27.186	27.186	90.587	90.587

## Sheet: Fig. 3c
Light intensity(μW cm-2)	EQE(%)	Light intensity(μW cm-2)	EQE(%)
5	11.8651	5	131.586
10	12.3027	10	104.16
20	12.7647	20	90.2039
50	8.91827	50	85.3995
100	13.8053	100	79.7053
200	14.1214	200	70.9037
500	13.925	500	45.4083
1000	13.2199	1000	44.0502

## Sheet: Fig. 3d
Z'(kHz)	Z''(-kHz)	Z'(kHz)	Z''(-kHz)	Z'(kHz)	Z''(-kHz)	Z'(kHz)	Z''(-kHz)
0.32611	3.895	0.06374	2.8865	0.73284	2.08	0.61698	2.715
0.67611	4.068	0.25726	3.2162	1.07564	2.5	0.96635	2.9222
1.09611	4.277	0.62826	3.5676	1.45934	2.975	1.3513	3.127
1.46611	4.549	1.05526	3.9379	1.95734	3.301	1.7743	3.3255
1.96611	4.858	1.54226	4.3217	2.53534	3.714	2.2348	3.5124
2.48611	5.235	2.10026	4.7156	3.22434	3.897	2.7281	3.6809
3.10611	5.657	2.72426	5.1051	3.86234	4.039	3.2478	3.8251
3.83611	6.084	3.40926	5.4784	4.52434	4.111	3.8026	3.943
4.93611	5.802	4.17926	5.8363	5.17534	4.128	4.3645	4.0259
5.83611	6.278	4.99826	6.1535	5.83534	4.073	4.9559	4.0748
6.89611	6.681	5.88426	6.4294	6.40534	3.952	5.5498	4.0849
7.98611	6.946	6.78826	6.6454	6.98834	3.81	6.1334	4.0568
9.12611	7.073	7.76026	6.8098	7.55534	3.415	6.7219	3.99
10.1561	7.063	8.71326	6.9086	7.97334	3.343	7.2719	3.892
11.2061	6.948	9.68726	6.952	8.42534	3.195	7.8089	3.762
12.0661	6.775	10.5633	6.9477	8.82034	3.048	8.3163	3.6068
12.8761	6.587	11.5013	6.9069	9.17734	2.805	8.7917	3.4312
13.4861	6.443	12.3063	6.8535	9.50334	2.673	9.2329	3.2408
14.0161	6.374	13.1103	6.8004	9.80034	2.585	9.6377	3.0412
14.5061	6.267	13.7833	6.7761	10.0833	2.365	10.006	2.8374
15.1161	6.123	14.4003	6.7944	10.3113	2.194	10.343	2.632
15.5261	6.519	15.0863	6.9036	10.6233	2.111	10.643	2.4319
15.9361	7.054	15.5563	7.0697	10.7633	1.947	10.909	2.2407
16.2961	7.786	16.0523	7.3701	11.0533	1.859	11.151	2.0546
16.7061	8.687	16.5143	7.8135	11.2133	1.756	11.363	1.8825
17.1261	9.813	16.9513	8.4265	11.3733	1.577	11.554	1.7202
17.6261	11.21	17.3783	9.2418	11.5233	1.486	11.723	1.5719
18.2161	12.92	17.8073	10.293	11.6733	1.422	11.871	1.4373
18.8861	14.96	18.2553	11.621	11.8033	1.361	12.004	1.3159
19.5661	17.43	18.7423	13.274	11.9433	1.325	12.122	1.2084
20.4861	20.39	19.2903	15.304	12.0633	1.306	12.226	1.1144
21.5461	23.75	19.9293	17.775	12.1933	1.285	12.32	1.034
23.1661	27.94	20.6993	20.763	12.3033	1.287	12.405	0.96675
24.7661	33.05	21.6533	24.368	12.4433	1.292	12.481	0.91357
26.8561	39.1	22.8563	28.672	12.5933	1.316	12.549	0.8745
29.5061	46.27	24.3973	33.789	12.7433	1.334	12.613	0.84873
33.0461	54.89	26.4003	39.846	12.8933	1.359	12.672	0.83782
37.7261	64.85	29.0203	46.956	13.1033	0.9492	12.728	0.84204
43.3661	75.43	32.4793	55.26	13.2333	1.032	12.781	0.86192
51.4261	89.03	37.0463	64.843	13.3833	1.113	12.835	0.90065
61.0461	101.8	43.0713	75.76	13.5133	1.19	12.887	0.95745
76.5561	121	50.9953	87.995	13.6433	1.272	12.942	1.0381
92.3261	134.1	61.2993	101.36	13.7533	1.362	12.995	1.135
112.426	146.6	74.5013	115.48	13.8633	1.484	13.058	1.2723
137.426	157	91.0953	129.77	13.9633	1.619	13.12	1.4278
161.306	163.82	111.475	143.39	14.0833	1.796	13.194	1.6321
		135.515	155.13	14.1933	1.991	13.27	1.8564
		162.765	163.82	14.3033	2.228	13.355	2.1227
				14.4533	2.538	13.475	2.5162
				14.6633	2.684	13.581	2.8691
				14.8333	3.132	13.72	3.341
				15.0233	3.645	13.884	3.8986
				15.2233	4.247	14.078	4.5551
				15.4733	4.964	14.309	5.329
				15.7433	5.78	14.584	6.2378
				16.0833	6.758	14.915	7.3039
				16.4633	7.914	15.315	8.5542
				16.9133	9.278	15.798	10.015
				17.4333	10.9	16.386	11.719
				18.0833	12.81	17.105	13.705
				18.8633	15.01	17.99	16.022
				19.8633	17.61	19.08	18.703
				21.0333	20.78	20.428	21.798
				22.5133	24.4	22.103	25.36
				24.3633	28.66	24.186	29.427
				26.8433	33.59	26.787	34.049
				29.9033	39.31	30.028	39.243
				33.7433	45.24	34.061	45.011
				38.9533	52.67	39.065	51.325
				45.0833	59.74	45.22	58.087
				53.9833	69.67	52.713	65.138
				63.4033	76.69	61.721	72.252
				74.7233	83.2	72.391	79.126
				88.3333	88.85	84.684	85.325
				102.263	92.64	102.263	92.64

## Sheet: Fig. 4b
Wavelength(nm)	-1 ps	1 ps	2 ps	5 ps	10 ps	20 ps	50 ps	100 ps	200 ps	500 ps	1 ns	2 ns	5 ns
450.814	0.19024	-0.14528	-0.0312	0.08902	0.07995	0.28421	0.08369	0.0738	0.29575	0.14723	0.1636	0.13857	-0.23625
452.45	0.18588	-0.11376	-0.02872	0.14822	0.10224	0.31055	0.10842	0.13361	0.27314	0.13714	0.1371	0.17518	-0.1994
454.085	0.18197	-0.10919	-0.01263	0.13921	0.10272	0.27562	0.10843	0.12867	0.25021	0.1429	0.0859	0.121	-0.15755
455.721	0.1693	-0.08864	-0.03525	0.15054	0.09475	0.24887	0.10788	0.14711	0.21152	0.12444	0.08807	0.07565	-0.12336
457.357	0.15064	-0.07084	-0.02343	0.12905	0.07756	0.25165	0.1014	0.12573	0.21302	0.10477	0.0703	0.05945	-0.10991
458.992	0.11714	-0.0585	-0.03742	0.13382	0.05692	0.22621	0.1278	0.11905	0.17892	0.06495	0.06963	0.07678	-0.10495
460.628	0.09501	-0.09146	-0.04885	0.10556	0.04397	0.23807	0.10937	0.10625	0.17575	0.06108	0.07382	0.09426	-0.09264
462.264	0.0866	-0.12057	-0.0512	0.08651	0.06197	0.19609	0.098	0.10978	0.16872	0.07161	0.06397	0.07128	-0.07891
463.899	0.10014	-0.13565	-0.05697	0.07161	0.06536	0.21673	0.05244	0.10294	0.18812	0.08576	0.06454	0.05904	-0.07456
465.535	0.11358	-0.1201	-0.06669	0.067	0.0626	0.20659	0.05941	0.09391	0.16319	0.0615	0.02653	0.03078	-0.0676
467.17	0.11939	-0.12214	-0.08859	0.07356	0.04165	0.20001	0.04262	0.06809	0.15167	0.01514	0.02856	0.01066	-0.10657
468.805	0.1213	-0.13152	-0.09865	0.06406	0.03731	0.16696	0.03271	0.04905	0.13216	-0.000222	0.0182	0.00917	-0.12029
470.441	0.11781	-0.14064	-0.10207	0.05318	0.03189	0.16123	0.01576	0.03432	0.14858	-0.0118	0.02705	0.01256	-0.13009
472.076	0.10929	-0.15225	-0.12206	0.02343	0.01576	0.14135	-0.00565	0.02385	0.12978	-0.00227	0.00982	0.00327	-0.13209
473.711	0.10954	-0.15753	-0.13757	0.00289	7.57e-05	0.12945	-0.02028	0.01469	0.11017	-0.01183	-0.00503	-0.01934	-0.12671
475.346	0.10595	-0.17496	-0.15301	-0.01846	-0.0261	0.09492	-0.03866	-0.00424	0.07664	-0.03292	-0.03545	-0.02919	-0.13571
476.982	0.10571	-0.19775	-0.17374	-0.04965	-0.05381	0.07041	-0.05458	-0.02566	0.06231	-0.05403	-0.06183	-0.03616	-0.14163
478.617	0.1044	-0.22684	-0.20922	-0.07365	-0.08816	0.04657	-0.07519	-0.04747	0.04618	-0.07969	-0.10021	-0.05524	-0.16984
480.252	0.10561	-0.25807	-0.24131	-0.09307	-0.10866	0.01902	-0.11171	-0.0631	0.02487	-0.09958	-0.12407	-0.07203	-0.18221
481.887	0.11042	-0.28403	-0.26345	-0.10989	-0.13506	-0.00326	-0.14078	-0.09127	-0.00138	-0.12103	-0.15021	-0.08718	-0.1818
483.522	0.10846	-0.30709	-0.28131	-0.13458	-0.15802	-0.03289	-0.1632	-0.11259	-0.02391	-0.13794	-0.16958	-0.08932	-0.17815
485.157	0.10444	-0.32735	-0.31332	-0.16564	-0.18579	-0.06205	-0.18324	-0.13919	-0.05318	-0.15427	-0.18207	-0.10436	-0.1858
486.792	0.10301	-0.3546	-0.33845	-0.19833	-0.21101	-0.0957	-0.20451	-0.15587	-0.07608	-0.17748	-0.20207	-0.12026	-0.19584
488.427	0.10209	-0.37883	-0.36543	-0.22581	-0.23433	-0.13044	-0.23616	-0.18066	-0.10185	-0.20028	-0.22046	-0.14327	-0.21205
490.061	0.09884	-0.40464	-0.38961	-0.25594	-0.26764	-0.15978	-0.26219	-0.20256	-0.12165	-0.22442	-0.24583	-0.15908	-0.2182
491.696	0.0967	-0.43036	-0.41591	-0.27865	-0.29837	-0.19108	-0.29374	-0.2231	-0.14738	-0.24724	-0.26971	-0.175	-0.23409
493.331	0.09549	-0.45938	-0.44568	-0.315	-0.3308	-0.2273	-0.3196	-0.25049	-0.17504	-0.27427	-0.29433	-0.19518	-0.24507
494.966	0.10045	-0.49389	-0.47696	-0.34794	-0.35624	-0.26457	-0.34444	-0.2825	-0.20507	-0.30481	-0.32186	-0.21937	-0.24952
496.6	0.10121	-0.52515	-0.51784	-0.38584	-0.38649	-0.30986	-0.37781	-0.32141	-0.2355	-0.34315	-0.35639	-0.2436	-0.2481
498.235	0.10314	-0.5654	-0.56292	-0.42154	-0.42522	-0.35653	-0.41983	-0.36208	-0.26933	-0.38625	-0.39603	-0.27084	-0.24915
499.869	0.09778	-0.6144	-0.61376	-0.46328	-0.47494	-0.41205	-0.47776	-0.40303	-0.31152	-0.43337	-0.44425	-0.3032	-0.26142
501.504	0.09758	-0.67441	-0.66987	-0.51502	-0.53697	-0.468	-0.54112	-0.45923	-0.365	-0.48284	-0.4945	-0.34076	-0.27937
503.138	0.09508	-0.7392	-0.73402	-0.57733	-0.60486	-0.53592	-0.61051	-0.52189	-0.43439	-0.53857	-0.54418	-0.38057	-0.29613
504.773	0.0947	-0.80482	-0.80237	-0.65262	-0.6804	-0.61533	-0.68047	-0.60034	-0.51169	-0.60271	-0.59735	-0.41861	-0.30865
506.407	0.09001	-0.87743	-0.87808	-0.73581	-0.76083	-0.70815	-0.75437	-0.68262	-0.59624	-0.67253	-0.66056	-0.46556	-0.32527
508.041	0.08715	-0.96113	-0.9616	-0.82541	-0.84629	-0.80228	-0.83635	-0.7678	-0.68053	-0.75111	-0.73339	-0.5188	-0.34732
509.676	0.08343	-1.04903	-1.04854	-0.91617	-0.93803	-0.90378	-0.92694	-0.86056	-0.77597	-0.832	-0.80752	-0.57422	-0.37383
511.31	0.07671	-1.14669	-1.1369	-1.00872	-1.0347	-1.00885	-1.01977	-0.95155	-0.86969	-0.91673	-0.87907	-0.62844	-0.40126
512.944	0.0706	-1.23768	-1.22419	-1.10445	-1.12609	-1.11421	-1.1099	-1.04681	-0.96895	-0.99609	-0.94579	-0.68113	-0.41828
514.578	0.06338	-1.33142	-1.30746	-1.20006	-1.21199	-1.21466	-1.19539	-1.13395	-1.05203	-1.07035	-1.01633	-0.73285	-0.43898
516.212	0.0569	-1.41357	-1.38955	-1.2872	-1.2914	-1.29805	-1.28004	-1.21396	-1.13109	-1.14028	-1.07953	-0.78313	-0.44968
517.846	0.04927	-1.49553	-1.46534	-1.36572	-1.36822	-1.37216	-1.35138	-1.28502	-1.1966	-1.20327	-1.14189	-0.82791	-0.46603
519.48	0.0468	-1.56677	-1.53738	-1.43002	-1.43447	-1.42849	-1.41046	-1.33877	-1.25375	-1.25476	-1.18936	-0.86432	-0.4773
521.114	0.04318	-1.61801	-1.5928	-1.48083	-1.4705	-1.47678	-1.43283	-1.38267	-1.28269	-1.29089	-1.21103	-0.8879	-0.49504
522.748	0.04127	-1.65833	-1.62891	-1.51704	-1.50531	-1.51367	-1.46125	-1.41181	-1.31544	-1.30887	-1.22806	-0.90278	-0.50018
524.382	0.0411	-1.6792	-1.6438	-1.54179	-1.52594	-1.53598	-1.47399	-1.43154	-1.33597	-1.31936	-1.23211	-0.91394	-0.49593
526.015	0.03865	-1.6914	-1.64169	-1.55436	-1.5491	-1.54515	-1.49284	-1.4404	-1.3602	-1.32194	-1.24246	-0.92054	-0.4819
527.649	0.03697	-1.68439	-1.63604	-1.5532	-1.54918	-1.53988	-1.48941	-1.43909	-1.35997	-1.32173	-1.23627	-0.91776	-0.47489
529.283	0.03322	-1.66957	-1.62271	-1.54258	-1.54188	-1.52989	-1.48089	-1.43299	-1.3551	-1.312	-1.22353	-0.90849	-0.46658
530.916	0.03412	-1.64794	-1.60306	-1.5285	-1.52796	-1.51298	-1.46954	-1.42214	-1.34418	-1.29743	-1.20857	-0.89708	-0.45949
532.55	0.03165	-1.61836	-1.57607	-1.50959	-1.50909	-1.49038	-1.4509	-1.40333	-1.32641	-1.28047	-1.18824	-0.88343	-0.45219
534.183	0.03081	-1.58059	-1.54306	-1.48651	-1.48721	-1.46637	-1.43197	-1.38286	-1.30619	-1.26322	-1.17021	-0.86925	-0.44723
535.817	0.02864	-1.54025	-1.51062	-1.45747	-1.46358	-1.44374	-1.41201	-1.36009	-1.28909	-1.24456	-1.14905	-0.8551	-0.43617
537.45	0.02977	-1.50198	-1.47634	-1.43124	-1.44226	-1.42161	-1.39501	-1.34105	-1.27313	-1.22555	-1.13264	-0.84455	-0.42552
539.083	0.0268	-1.46497	-1.44384	-1.40563	-1.42027	-1.39579	-1.3764	-1.32414	-1.25769	-1.20686	-1.11512	-0.83551	-0.4172
540.717	0.02602	-1.42657	-1.4112	-1.38224	-1.39668	-1.37247	-1.35902	-1.30557	-1.24045	-1.18768	-1.09855	-0.82317	-0.40769
542.35	0.02527	-1.38424	-1.37509	-1.35265	-1.37032	-1.34838	-1.33789	-1.28552	-1.22138	-1.16586	-1.07836	-0.80786	-0.39438
543.983	0.02525	-1.33992	-1.33944	-1.32146	-1.33225	-1.32503	-1.30671	-1.26142	-1.19104	-1.14516	-1.04914	-0.78725	-0.38975
545.616	0.02488	-1.2974	-1.29962	-1.28709	-1.30006	-1.30009	-1.27902	-1.23814	-1.16747	-1.1245	-1.02608	-0.77164	-0.3859
547.249	0.0223	-1.25177	-1.25802	-1.25234	-1.26108	-1.27614	-1.24808	-1.21489	-1.14444	-1.10254	-1.00096	-0.75374	-0.38544
548.882	0.01775	-1.21043	-1.21787	-1.21637	-1.2318	-1.2494	-1.22411	-1.18775	-1.12733	-1.07597	-0.98711	-0.7389	-0.37553
550.515	0.01323	-1.16758	-1.17625	-1.17653	-1.19066	-1.21128	-1.19017	-1.15372	-1.09589	-1.04664	-0.96161	-0.71598	-0.37058
552.148	0.00935	-1.12355	-1.13167	-1.13657	-1.15135	-1.17058	-1.15473	-1.11976	-1.06617	-1.01325	-0.93095	-0.69393	-0.36843
553.781	0.00535	-1.07295	-1.08114	-1.09544	-1.10848	-1.13216	-1.11606	-1.08556	-1.03851	-0.97993	-0.89531	-0.67091	-0.36729
555.413	-0.00602	-1.0248	-1.03301	-1.05495	-1.06969	-1.09483	-1.07675	-1.05198	-1.00984	-0.94206	-0.86142	-0.64918	-0.35979
557.046	-0.0136	-0.98134	-0.98714	-1.01206	-1.02965	-1.05183	-1.04067	-1.01633	-0.97932	-0.90534	-0.82919	-0.62395	-0.34409
558.679	-0.01511	-0.94329	-0.94143	-0.97027	-0.98861	-1.00689	-1.00297	-0.98116	-0.94928	-0.86613	-0.79151	-0.59486	-0.32656
560.311	-0.01367	-0.89907	-0.89408	-0.93039	-0.9464	-0.96424	-0.96481	-0.94694	-0.92228	-0.83009	-0.75037	-0.56808	-0.31592
561.944	-0.01445	-0.85701	-0.8509	-0.89316	-0.90573	-0.92607	-0.92273	-0.90999	-0.89313	-0.79394	-0.71297	-0.5413	-0.30396
563.576	-0.01644	-0.8198	-0.81433	-0.85323	-0.86896	-0.87905	-0.88251	-0.87265	-0.85594	-0.7585	-0.6806	-0.52031	-0.28764
565.208	-0.01156	-0.79173	-0.78482	-0.81428	-0.83164	-0.83005	-0.84608	-0.83141	-0.81488	-0.72386	-0.65006	-0.49409	-0.26035
566.841	-0.00093	-0.76399	-0.75533	-0.77474	-0.7952	-0.78565	-0.81241	-0.79441	-0.77413	-0.69257	-0.61684	-0.47197	-0.23881
568.473	0.00667	-0.73669	-0.72621	-0.74068	-0.75869	-0.75223	-0.78159	-0.76069	-0.74032	-0.662	-0.58508	-0.4478	-0.22147
570.105	0.00893	-0.71109	-0.69846	-0.71084	-0.72792	-0.72549	-0.75004	-0.72744	-0.71073	-0.63757	-0.5622	-0.43076	-0.21026
571.737	0.00948	-0.68759	-0.67506	-0.68175	-0.70004	-0.69466	-0.71889	-0.69436	-0.67717	-0.61532	-0.54575	-0.41311	-0.19381
573.37	0.01166	-0.66693	-0.65669	-0.65061	-0.67485	-0.66517	-0.6926	-0.66088	-0.64136	-0.59571	-0.53278	-0.3957	-0.17162
575.001	0.02207	-0.64555	-0.63894	-0.62165	-0.64925	-0.63599	-0.66415	-0.63205	-0.60778	-0.57443	-0.51881	-0.37827	-0.15107
576.633	0.0263	-0.6268	-0.62364	-0.60131	-0.62949	-0.61822	-0.64584	-0.60648	-0.58203	-0.55773	-0.50202	-0.36337	-0.1367
578.265	0.02998	-0.60207	-0.60204	-0.58522	-0.61105	-0.60253	-0.62426	-0.58668	-0.56334	-0.5402	-0.48676	-0.35124	-0.13408
579.897	0.02312	-0.58282	-0.58472	-0.57103	-0.59388	-0.59076	-0.6071	-0.56977	-0.54791	-0.52633	-0.47279	-0.3404	-0.13776
581.529	0.02051	-0.56324	-0.56485	-0.55433	-0.57523	-0.57426	-0.58905	-0.55401	-0.53372	-0.51007	-0.46469	-0.33156	-0.13837
583.16	0.02014	-0.55238	-0.55568	-0.54204	-0.55803	-0.55278	-0.57197	-0.53532	-0.51599	-0.49821	-0.45822	-0.32456	-0.13784
584.792	0.02434	-0.5399	-0.54619	-0.52622	-0.5436	-0.53092	-0.55856	-0.52042	-0.49865	-0.48333	-0.45157	-0.31968	-0.13487
586.424	0.02432	-0.52441	-0.53881	-0.50894	-0.53203	-0.51101	-0.5452	-0.50373	-0.48226	-0.46868	-0.44278	-0.31194	-0.13395
588.055	0.02165	-0.50472	-0.52341	-0.49225	-0.51684	-0.49073	-0.53028	-0.49501	-0.47011	-0.4527	-0.43086	-0.30442	-0.13083
589.687	0.0193	-0.48463	-0.50562	-0.47966	-0.50483	-0.47428	-0.51516	-0.48486	-0.45772	-0.43948	-0.41376	-0.29524	-0.13145
591.318	0.01796	-0.46833	-0.48751	-0.46702	-0.49175	-0.45685	-0.49842	-0.47892	-0.44943	-0.42626	-0.4011	-0.28927	-0.13413
592.949	0.01817	-0.45588	-0.47493	-0.45242	-0.47903	-0.44155	-0.48611	-0.46382	-0.43835	-0.41594	-0.39051	-0.28397	-0.13856
594.58	0.01683	-0.44495	-0.46585	-0.43598	-0.46654	-0.42282	-0.47263	-0.4467	-0.42266	-0.40555	-0.38598	-0.27597	-0.13463
596.212	0.02128	-0.43468	-0.45908	-0.41677	-0.45021	-0.40235	-0.45917	-0.42318	-0.39806	-0.39238	-0.37882	-0.26715	-0.1299
597.843	0.0301	-0.42372	-0.44895	-0.39568	-0.43334	-0.38283	-0.44556	-0.40212	-0.37282	-0.37725	-0.36825	-0.25215	-0.11445
599.474	0.04147	-0.41299	-0.43617	-0.37525	-0.41327	-0.36425	-0.42902	-0.38177	-0.35057	-0.36022	-0.35673	-0.23814	-0.09932
601.105	0.04759	-0.39898	-0.41823	-0.35936	-0.39485	-0.35333	-0.4088	-0.36825	-0.33338	-0.34486	-0.34014	-0.2274	-0.08004
602.736	0.04517	-0.38409	-0.40008	-0.3456	-0.38075	-0.34385	-0.39061	-0.35266	-0.32076	-0.32982	-0.32482	-0.21463	-0.06901
604.366	0.04087	-0.36373	-0.37953	-0.32992	-0.36416	-0.33574	-0.37492	-0.34171	-0.31014	-0.31664	-0.31037	-0.20632	-0.0633
605.997	0.03737	-0.34542	-0.35663	-0.31639	-0.34552	-0.32279	-0.35576	-0.32867	-0.29507	-0.30431	-0.29655	-0.19396	-0.06001
607.628	0.03791	-0.32668	-0.33213	-0.30015	-0.32644	-0.31157	-0.33955	-0.31302	-0.28064	-0.29121	-0.28348	-0.18811	-0.05574
609.258	0.0407	-0.31349	-0.3156	-0.28203	-0.30848	-0.29636	-0.32097	-0.29463	-0.26064	-0.28218	-0.27614	-0.17869	-0.05139
610.889	0.03995	-0.29977	-0.30337	-0.2668	-0.2904	-0.27646	-0.3092	-0.2755	-0.24279	-0.26887	-0.26917	-0.16979	-0.0487
612.519	0.03859	-0.28973	-0.29414	-0.25077	-0.27753	-0.26091	-0.29219	-0.26115	-0.22202	-0.25952	-0.26492	-0.16447	-0.04986
614.15	0.03973	-0.28009	-0.27667	-0.23796	-0.26289	-0.24515	-0.27618	-0.24482	-0.20726	-0.24315	-0.25282	-0.1564	-0.04485
615.78	0.04105	-0.27235	-0.25615	-0.22017	-0.2524	-0.23272	-0.25921	-0.23085	-0.19565	-0.23186	-0.23813	-0.1481	-0.03759
617.41	0.03922	-0.26052	-0.23461	-0.20989	-0.23849	-0.22001	-0.24293	-0.22132	-0.18904	-0.22028	-0.22536	-0.13368	-0.03084
619.041	0.02979	-0.24556	-0.21582	-0.19813	-0.2259	-0.21239	-0.22979	-0.21382	-0.18853	-0.21066	-0.20683	-0.12444	-0.02709
620.671	0.01946	-0.23264	-0.1965	-0.18844	-0.21489	-0.20971	-0.21919	-0.2107	-0.18596	-0.20038	-0.19709	-0.11331	-0.02458
622.301	0.00874	-0.21968	-0.18241	-0.17684	-0.20558	-0.20929	-0.21198	-0.20527	-0.18962	-0.18276	-0.1812	-0.10682	-0.02338
623.931	0.000167	-0.20583	-0.16491	-0.16934	-0.20232	-0.20946	-0.20342	-0.1986	-0.19197	-0.16823	-0.17367	-0.10026	-0.02232
625.561	-0.00573	-0.19261	-0.15335	-0.1672	-0.19324	-0.204	-0.1955	-0.18593	-0.19475	-0.15607	-0.15937	-0.09797	-0.02802
627.19	-0.01007	-0.1832	-0.14743	-0.15903	-0.18393	-0.19378	-0.18681	-0.17729	-0.185	-0.15256	-0.15097	-0.09997	-0.04005
628.82	-0.01289	-0.17497	-0.14175	-0.15623	-0.16885	-0.1783	-0.17953	-0.16721	-0.16966	-0.14813	-0.14231	-0.1003	-0.05411
630.45	-0.00936	-0.17085	-0.13918	-0.14118	-0.15756	-0.16586	-0.17136	-0.15735	-0.15716	-0.14554	-0.13648	-0.09505	-0.06456
632.079	0.00115	-0.16292	-0.13027	-0.13624	-0.15101	-0.15789	-0.16109	-0.14503	-0.14237	-0.13774	-0.13341	-0.09239	-0.06783
633.709	0.01311	-0.16233	-0.12798	-0.12799	-0.15323	-0.14238	-0.15535	-0.13517	-0.13151	-0.13393	-0.1321	-0.08579	-0.06839
635.338	0.01898	-0.1516	-0.12105	-0.12555	-0.1514	-0.12939	-0.14937	-0.12661	-0.1131	-0.12502	-0.13212	-0.07993	-0.07335
636.968	0.01997	-0.15316	-0.11779	-0.1181	-0.14183	-0.11352	-0.14515	-0.1178	-0.10173	-0.12788	-0.13159	-0.07277	-0.07716
638.597	0.01894	-0.14857	-0.11376	-0.10526	-0.13205	-0.10979	-0.13709	-0.10921	-0.0915	-0.12417	-0.12729	-0.0626	-0.0794
640.226	0.02246	-0.14993	-0.11056	-0.09877	-0.12637	-0.09846	-0.12211	-0.10199	-0.08883	-0.12541	-0.12271	-0.05914	-0.0763
641.855	0.0231	-0.14253	-0.10535	-0.09041	-0.12787	-0.09254	-0.11157	-0.09796	-0.08306	-0.11788	-0.11421	-0.04514	-0.06415
643.484	0.02241	-0.13893	-0.09735	-0.09209	-0.12237	-0.08193	-0.10536	-0.09352	-0.07976	-0.10712	-0.10791	-0.0414	-0.062
645.114	0.01115	-0.13851	-0.09073	-0.09276	-0.11739	-0.07985	-0.114	-0.09659	-0.08269	-0.09969	-0.09916	-0.0347	-0.05591
646.742	0.00396	-0.13464	-0.07595	-0.09254	-0.11114	-0.0718	-0.11261	-0.09203	-0.09051	-0.09362	-0.09079	-0.03659	-0.05441
648.371	0.00639	-0.12641	-0.07203	-0.08763	-0.10545	-0.0711	-0.1111	-0.09344	-0.08964	-0.09071	-0.08576	-0.04122	-0.05612
650	0.000973	-0.11571	-0.06405	-0.08482	-0.10601	-0.0675	-0.09906	-0.08875	-0.08951	-0.08089	-0.08224	-0.04119	-0.05248
651.629	-0.00462	-0.10548	-0.05885	-0.08618	-0.10489	-0.07171	-0.10091	-0.08798	-0.08963	-0.07575	-0.08083	-0.03572	-0.0547
653.257	-0.01797	-0.10054	-0.04045	-0.08987	-0.10546	-0.07699	-0.10541	-0.07767	-0.09902	-0.07266	-0.07526	-0.0251	-0.05369
654.886	-0.01775	-0.08902	-0.03357	-0.08448	-0.09936	-0.08567	-0.1035	-0.07619	-0.1004	-0.0782	-0.07394	-0.02741	-0.05744
656.514	-0.0147	-0.08476	-0.02672	-0.07495	-0.09505	-0.08802	-0.09754	-0.0769	-0.10492	-0.07749	-0.06884	-0.03015	-0.05635
658.143	-0.01516	-0.07484	-0.02971	-0.07061	-0.09177	-0.08744	-0.09028	-0.08136	-0.09697	-0.07978	-0.06022	-0.03407	-0.05828
659.771	-0.01998	-0.07316	-0.02281	-0.06691	-0.09809	-0.07771	-0.09518	-0.07792	-0.09298	-0.07368	-0.04394	-0.02878	-0.0598
661.399	-0.02475	-0.07101	-0.02036	-0.06989	-0.09504	-0.07281	-0.09085	-0.06954	-0.08337	-0.07059	-0.03669	-0.02837	-0.06696
663.027	-0.0197	-0.07162	-0.01639	-0.06254	-0.08836	-0.05863	-0.08896	-0.06434	-0.07858	-0.05446	-0.03781	-0.02856	-0.07034
664.655	-0.00716	-0.06862	-0.02207	-0.05322	-0.07151	-0.04899	-0.08464	-0.05442	-0.06959	-0.05079	-0.04288	-0.03081	-0.07895
666.283	-0.00218	-0.06938	-0.02052	-0.04602	-0.06822	-0.03817	-0.086	-0.04885	-0.05966	-0.04727	-0.04706	-0.0242	-0.08279
667.911	0.00769	-0.06817	-0.02275	-0.03297	-0.06738	-0.02602	-0.07947	-0.03827	-0.04646	-0.05474	-0.04665	-0.01658	-0.08722
669.539	0.01294	-0.07361	-0.01433	-0.02978	-0.07036	-0.02907	-0.07338	-0.03332	-0.04083	-0.05478	-0.0473	-0.01449	-0.10283
671.167	0.01913	-0.07473	-0.02551	-0.02953	-0.06358	-0.01937	-0.06548	-0.02705	-0.03147	-0.05376	-0.04437	-0.01317	-0.11902
672.794	0.01598	-0.08477	-0.02767	-0.03135	-0.05826	-0.00878	-0.06839	-0.02443	-0.01922	-0.04397	-0.03882	-0.01348	-0.12948
674.422	0.02209	-0.08765	-0.03844	-0.03095	-0.05188	0.00588	-0.06903	-0.0185	-0.00557	-0.03322	-0.03845	-0.01462	-0.13176
676.049	0.02894	-0.0924	-0.04225	-0.0245	-0.05103	0.0223	-0.0719	-0.01271	0.00633	-0.02471	-0.04058	-0.01874	-0.1433
677.677	0.0399	-0.09588	-0.05223	-0.02169	-0.05152	0.02636	-0.06612	0.00395	0.0129	-0.02313	-0.05043	-0.0234	-0.16651
679.304	0.04467	-0.09979	-0.05247	-0.02273	-0.04424	0.04608	-0.06227	0.01442	0.02296	-0.02559	-0.05472	-0.01847	-0.17952
680.931	0.05902	-0.0994	-0.05532	-0.01682	-0.04076	0.05241	-0.06	0.02925	0.0309	-0.02476	-0.05944	-0.0156	-0.18265
682.558	0.06554	-0.10915	-0.05711	-0.00849	-0.0389	0.06722	-0.05571	0.0288	0.04461	-0.03109	-0.06358	-0.01056	-0.18037
684.185	0.08092	-0.10901	-0.06933	0.00753	-0.04149	0.07646	-0.05118	0.03815	0.06177	-0.02875	-0.06617	-0.00338	-0.18657
685.812	0.08411	-0.1171	-0.07639	0.01274	-0.0397	0.0853	-0.04893	0.04084	0.07273	-0.02945	-0.06434	0.00631	-0.20143
687.439	0.09529	-0.1137	-0.08233	0.01315	-0.0275	0.09107	-0.04105	0.04736	0.07975	-0.01578	-0.06261	0.01628	-0.20309
689.066	0.1081	-0.12178	-0.08906	0.01057	-0.02719	0.09809	-0.04118	0.03821	0.08288	-0.00969	-0.05814	0.02425	-0.2077
690.692	0.12822	-0.12025	-0.09753	0.01925	-0.02638	0.09532	-0.04097	0.03935	0.1002	-0.00806	-0.05044	0.02242	-0.1986
692.319	0.14032	-0.12535	-0.09907	0.03714	-0.01959	0.09702	-0.04062	0.03223	0.10353	-0.01354	-0.04243	0.02946	-0.20163
693.946	0.14319	-0.1289	-0.10726	0.04418	-0.00791	0.09999	-0.03083	0.03694	0.11186	-0.0277	-0.04081	0.03142	-0.21037
695.572	0.14727	-0.13711	-0.10976	0.04361	-0.00571	0.10981	-0.01953	0.03515	0.11107	-0.02365	-0.05183	0.03637	-0.22302
697.198	0.15165	-0.13475	-0.10628	0.04759	-0.01144	0.11898	-0.01656	0.04233	0.11739	-0.02745	-0.05586	0.03061	-0.23255
698.825	0.14456	-0.12255	-0.10291	0.06442	-0.02037	0.12378	-0.0152	0.05703	0.12335	-0.01288	-0.06114	0.03011	-0.22952
700.451	0.14741	-0.12895	-0.10456	0.0714	-0.01971	0.13383	-0.02429	0.05468	0.12442	-0.0163	-0.05487	0.03086	-0.22544
702.077	0.1561	-0.13235	-0.11752	0.06681	-0.02854	0.13351	-0.0348	0.05261	0.12015	-0.00724	-0.05816	0.0195	-0.21136
703.703	0.17493	-0.14793	-0.12118	0.05311	-0.02577	0.1339	-0.04984	0.03586	0.13279	-0.01099	-0.06876	0.0163	-0.20497
705.329	0.18397	-0.14208	-0.11726	0.05943	-0.03261	0.12715	-0.06012	0.0385	0.13251	-0.00605	-0.08507	0.00649	-0.20441
706.954	0.18298	-0.13412	-0.12127	0.0562	-0.02643	0.12265	-0.06732	0.05406	0.14155	-0.01456	-0.09016	0.00681	-0.21752
708.58	0.17704	-0.13553	-0.12383	0.06029	-0.02701	0.12627	-0.06442	0.06473	0.14234	-0.02192	-0.07957	0.00515	-0.22779
710.206	0.17003	-0.13787	-0.11894	0.06323	-0.01188	0.13438	-0.04538	0.08028	0.14402	-0.01984	-0.0602	0.000691	-0.24574
711.831	0.16893	-0.15355	-0.1143	0.06865	-0.01098	0.14102	-0.03855	0.07385	0.1377	-0.01838	-0.04985	-0.00187	-0.26198
713.457	0.1503	-0.15134	-0.10353	0.06918	-0.00878	0.13704	-0.03566	0.06992	0.13018	-0.00669	-0.05999	-0.0193	-0.26576
715.082	0.14258	-0.14653	-0.10577	0.07138	-0.01408	0.15184	-0.05156	0.07167	0.12439	-0.00383	-0.06843	-0.01477	-0.237
716.707	0.12906	-0.12414	-0.10862	0.0711	0.00157	0.15666	-0.05134	0.0746	0.14524	0.00957	-0.08113	-0.01196	-0.21596
718.333	0.14049	-0.12186	-0.12482	0.06959	-0.00242	0.15628	-0.05885	0.09777	0.14589	0.01038	-0.08397	0.00445	-0.22768
719.958	0.13653	-0.10011	-0.13418	0.0603	-0.00738	0.14198	-0.05192	0.10159	0.1582	0.02951	-0.08652	0.01555	-0.24085
721.583	0.13789	-0.09988	-0.10825	0.04654	-0.02831	0.12136	-0.05461	0.09169	0.1318	0.01876	-0.09842	0.02064	-0.27143
723.208	0.13617	-0.09079	-0.09617	0.03936	-0.0102	0.10303	-0.05844	0.08207	0.10358	0.01557	-0.08599	0.01067	-0.26316
724.832	0.12889	-0.11243	-0.08091	0.02048	-0.00366	0.10674	-0.06911	0.07062	0.09696	-0.02442	-0.09163	0.00894	-0.28487
726.457	0.13622	-0.12496	-0.10383	0.03183	-0.00655	0.11256	-0.0556	0.08631	0.1175	-0.03865	-0.07239	0.0326	-0.26866
728.082	0.12915	-0.13277	-0.1011	0.04479	-0.02307	0.12156	-0.06342	0.08326	0.14153	-0.04962	-0.05966	0.05992	-0.25584
729.706	0.13344	-0.14107	-0.10876	0.06629	-0.02892	0.09079	-0.03562	0.08735	0.15118	-0.05269	-0.04109	0.05026	-0.23526
731.33	0.14346	-0.13268	-0.1033	0.04518	0.00975	0.09499	-0.05142	0.09542	0.14499	-0.02968	-0.03212	0.05266	-0.2129
732.955	0.16979	-0.11787	-0.10479	0.04194	0.0163	0.0952	-0.04855	0.10329	0.14056	-0.00341	-0.06369	0.0459	-0.22063
734.579	0.18655	-0.11044	-0.08494	0.04345	0.01559	0.09206	-0.08374	0.11632	0.14726	0.02372	-0.06284	0.07549	-0.20776
736.203	0.17783	-0.12398	-0.05743	0.07311	-0.01785	0.07854	-0.09104	0.10133	0.15705	0.00533	-0.07702	0.07014	-0.21884
737.827	0.15	-0.13951	-0.02827	0.07291	-0.03174	0.07362	-0.09918	0.09049	0.1611	-0.00507	-0.07009	0.07944	-0.20268
739.451	0.12007	-0.11847	-0.05193	0.07396	-0.02929	0.08962	-0.10222	0.04714	0.15586	-0.0091	-0.08181	0.06192	-0.19658
741.075	0.10444	-0.10052	-0.05053	0.08498	-0.03227	0.09326	-0.11157	0.05313	0.1602	-0.00193	-0.07183	0.0454	-0.18179
742.699	0.1093	-0.08147	-0.03939	0.11447	-0.04468	0.09115	-0.05381	0.03275	0.15836	-0.01899	-0.04054	0.02986	-0.19086
744.322	0.12913	-0.07319	0.01143	0.16044	-0.04995	0.08295	-0.05259	0.04806	0.15885	-0.05693	-0.0155	0.02308	-0.20259
745.946	0.1375	-0.05528	5.3e-05	0.14706	-0.04059	0.05927	-0.04333	0.01553	0.14493	-0.08583	-0.02695	0.03178	-0.23354
747.569	0.1227	-0.04635	-0.02085	0.12942	-0.04747	0.06856	-0.07863	0.04504	0.14924	-0.09233	-0.05055	-0.0202	-0.23447
749.193	0.09737	-0.06542	-0.03112	0.06073	-0.03497	0.03749	-0.08506	0.03491	0.12826	-0.10802	-0.08671	-0.03643	-0.22211
750.816	0.09262	-0.04887	-0.02834	0.07466	-0.09673	0.04974	-0.09461	0.06915	0.11182	-0.0869	-0.08504	-0.03031	-0.19975
752.439	0.13067	-0.02802	-0.01698	0.09542	-0.08077	0.0227	-0.12389	0.0733	0.10115	-0.088	-0.07872	-0.00466	-0.20095
754.062	0.1502	-0.02873	-0.01815	0.12067	-0.09519	0.02793	-0.12704	0.07397	0.09542	-0.06932	-0.06724	-0.00107	-0.22751
755.685	0.15746	-0.06614	-0.01814	0.11769	-0.08091	0.05068	-0.13024	0.02647	0.07494	-0.06959	-0.07991	-0.02607	-0.21337
757.308	0.11371	-0.08339	0.00642	0.11451	-0.07209	0.08094	-0.16355	-0.00656	0.06022	-0.07044	-0.06268	-0.03838	-0.18896
758.931	0.13278	-0.0346	0.04616	0.12176	-0.08493	0.10038	-0.18049	0.00854	0.07279	-0.01735	-0.07964	-0.03566	-0.1636
760.553	0.11374	-0.01807	0.05493	0.07556	-0.08246	0.12637	-0.17463	0.0558	0.09355	-0.02943	-0.05379	-0.04249	-0.15887
762.176	0.11805	-0.01472	0.01559	0.09087	-0.10225	0.12458	-0.1561	0.10183	0.10223	0.01552	-0.05611	-0.04609	-0.18819
763.798	0.09734	-0.01561	-0.02106	0.08846	-0.08573	0.14891	-0.1533	0.09734	0.10024	-0.0192	-0.02344	-0.0719	-0.16387
765.421	0.0982	0.01065	-0.01932	0.14523	-0.09367	0.14199	-0.19881	0.0639	0.10735	0.0048	-0.05409	-0.08549	-0.17808
767.043	0.10492	0.07348	0.01231	0.13405	-0.10079	0.13168	-0.17712	0.02458	0.10612	0.00287	-0.06724	-0.05541	-0.14045
768.665	0.09363	0.10083	0.045	0.15675	-0.11354	0.10898	-0.19194	0.00101	0.09366	-0.00431	-0.08901	-0.01814	-0.18453
770.287	0.1079	0.11987	0.09832	0.16352	-0.11722	0.06153	-0.15342	0.02321	0.09873	0.02864	-0.03783	0.0388	-0.1525
771.909	0.12217	0.08942	0.08799	0.19627	-0.13664	0.06478	-0.17144	0.02906	0.12114	0.01078	-0.03561	0.07313	-0.16144
773.531	0.12931	0.03362	0.07008	0.1871	-0.20107	0.0945	-0.16828	0.05876	0.16562	0.02289	0.01466	0.11413	-0.16001
775.153	0.07672	-0.05836	0.08501	0.16468	-0.21387	0.10375	-0.23097	0.07025	0.15027	0.01564	-0.00875	0.14672	-0.1832
776.774	0.06681	-0.06665	0.15344	0.10379	-0.19301	0.06644	-0.26695	0.03728	0.15074	-0.01413	-0.02758	0.10345	-0.22362
778.396	0.08383	-0.05086	0.22526	0.11742	-0.14843	0.0101	-0.26031	0.08514	0.07087	0.01545	-0.03041	0.05273	-0.21788
780.017	0.15752	-0.01403	0.1705	0.14622	-0.13433	0.05226	-0.22781	0.0745	0.12591	-0.03739	-0.01214	-0.00999	-0.20159
781.638	0.10508	-0.00769	0.16188	0.14446	-0.16555	0.10249	-0.2157	0.07168	0.10244	-0.0403	0.07055	0.06252	-0.17456
783.26	0.10902	0.01483	0.11571	0.12996	-0.13366	0.17759	-0.21225	0.01546	0.12701	-0.09052	0.06892	0.10784	-0.18002
784.881	0.05156	0.02132	0.18929	0.11403	-0.12783	0.18743	-0.21705	-0.06106	0.05132	-0.07861	0.10056	0.12066	-0.15314
786.502	0.08984	0.02363	0.19145	0.13882	-0.1084	0.18016	-0.19178	-0.06927	0.00141	-0.06008	0.07179	0.05089	-0.17053
788.123	0.02367	0.05709	0.20457	0.15873	-0.10281	0.17718	-0.16772	-0.16078	-0.00668	-0.05223	0.13665	-0.00507	-0.14547
789.743	0.03349	0.1159	0.15895	0.13269	-0.13753	0.17474	-0.1368	-0.15781	-0.04613	0.00363	0.14154	-0.04924	-0.15066
791.364	0.05578	0.17363	0.11576	0.11201	-0.09891	0.17236	-0.12423	-0.17155	-0.0668	0.00749	0.19215	-0.03941	-0.05383
792.985	0.06112	0.16661	0.11151	0.11922	-0.11828	0.09463	-0.16887	-0.08162	-0.10997	0.06111	0.16449	-0.04243	-0.05633
794.605	0.07927	0.17053	0.09257	0.10828	-0.0768	0.02265	-0.2221	-0.06269	-0.10511	0.000844	0.18318	-0.00363	-0.1126
796.225	0.08493	0.10211	0.10659	0.16306	-0.10664	0.05434	-0.26742	-0.03689	-0.01699	0.01713	0.18673	0.06627	-0.19163
797.846	0.11114	0.06339	0.13078	0.14664	-0.10957	0.15119	-0.24948	-0.0712	0.04719	0.00678	0.18366	0.14104	-0.19161
799.466	0.13844	0.0605	0.19813	0.21416	-0.07475	0.1969	-0.20334	-0.07359	0.03723	0.08176	0.13564	0.15562	-0.14462

## Sheet: Fig. 4c
Time(ps)	ΔA(norm.)	Time(ps)	ΔA(norm.)	Time(ps)	ΔA(norm.)	Time(ps)	ΔA(norm.)	inset
-10.0008	-0.02691	6.50038	1.62067	-10.4307	-0.062	2.36988	1.01178	Photo energy/Eg	QE
-9.00005	-0.02841	7.00073	1.61355	-9.43005	-0.060123	2.57002	1.01176	1.74	0.98
-7.99935	0.00298	7.499	1.60662	-8.42935	-0.05638	2.77016	1.01175	2.12	1.8
-7.00073	-0.02184	7.59497	1.60531	-7.43073	-0.05142	2.9703	1.01173
-6.00003	0.01659	7.99935	1.59983	-6.43003	-0.07459	3.17044	1.01172
-4.99933	0.03811	8.4997	1.5932	-5.42933	-0.0285	3.37058	1.0117
-4.00072	0.02121	8.68957	1.59073	-4.43072	-0.05159	3.46818	1.01169
-3.00002	0.01094	9.00005	1.58673	-3.43002	-0.0375	3.57072	1.01168
-1.99932	0.01583	9.5004	1.58041	-2.42932	0.24874	3.77086	1.01167
-1.0007	-0.02973	9.78416	1.57689	-1.4307	0.27061	3.971	1.01165
-0.95067	-0.03528	10.0008	1.57424	-1.38067	0.29777	4.16905	1.01164
-0.90063	-0.03572	10.8788	1.56376	-1.33063	0.48204	4.36919	1.01162
-0.8506	-0.04712	10.9994	1.56235	-1.2806	0.71175	4.56648	1.0116
-0.80056	-0.0429	11.9733	1.55129	-1.23056	0.82015	4.56933	1.0116
-0.75053	-0.03013	12.0001	1.55099	-1.18053	0.86794	5.06968	1.01156
-0.70049	-0.00137	13.0008	1.54014	-1.13049	0.9741	5.57003	1.01152
-0.65046	0.03103	13.0679	1.53943	-1.08046	0.97663	5.66477	1.01152
-0.60042	-0.00143	13.9994	1.5298	-1.03042	0.9803	6.07038	1.01148
-0.55039	0.02675	14.1625	1.52816	-0.98039	0.98046	6.57073	1.01145
-0.50035	-0.00929	15.0001	1.51991	-0.93035	0.97974	6.76307	1.01143
-0.45032	0.00424	15.2571	1.51744	-0.88032	0.979	7.069	1.01141
-0.40028	-0.01455	16.0008	1.51045	-0.83028	0.97798	7.56935	1.01137
-0.35025	-0.000938462	16.3517	1.50723	-0.78025	0.97409	7.86137	1.01134
-0.30021	0.00487	16.9994	1.50143	-0.73021	0.9722	8.0697	1.01133
-0.25018	0.02192	17.4463	1.49751	-0.68018	0.97032	8.57005	1.01129
-0.20014	0.03768	18.0001	1.49277	-0.63014	0.97277	8.95967	1.01126
-0.15011	0.04548	18.5409	1.48825	-0.58011	0.97658	9.0704	1.01125
-0.10007	0.05444	19.0008	1.48449	-0.53007	0.98097	9.57075	1.01121
-0.05004	-0.00123	19.6355	1.47942	-0.48004	0.98318	10.058	1.01117
0	-0.00519	19.9994	1.47658	-0.43	0.9835	10.5694	1.01113
0.05004	0.5921	20.7301	1.471	-0.37996	0.98061	11.1563	1.01109
0.10007	0.6087	21.8247	1.46296	-0.32993	0.97903	11.5701	1.01106
0.15011	0.62239	22.0008	1.4617	-0.27989	0.97436	12.2546	1.01101
0.20014	0.74155	22.9193	1.45528	-0.22986	0.97424	12.5708	1.01098
0.25018	0.83397	24.0001	1.44802	-0.17982	0.97547	13.3529	1.01092
0.30021	1.02679	24.0139	1.44793	-0.12979	0.97612	13.5694	1.01091
0.35025	1.19143	25.1085	1.44091	-0.07975	0.97621	14.4512	1.01084
0.40028	1.29865	25.9994	1.43541	-0.02972	0.97802	14.5701	1.01083
0.45032	1.45269	26.2031	1.43419	0.02032	0.97886	15.5495	1.01076
0.50035	1.72392	27.2977	1.42775	0.07035	0.97712	15.5708	1.01076
0.55039	1.79442	28.0008	1.42375	0.12039	0.97577	16.5694	1.01068
0.60042	1.75935	28.3923	1.42157	0.17042	0.97589	16.6477	1.01068
0.65046	1.73815	29.4868	1.41565	0.22046	0.97761	17.5701	1.01061
0.70049	1.76516	30.0002	1.41296	0.27049	0.97673	17.7461	1.0106
0.75053	1.77443	30.5814	1.40997	0.32053	0.98168	18.5708	1.01054
0.80056	1.79762	31.676	1.40451	0.37056	0.98568	18.8443	1.01052
0.8506	1.71146	31.9995	1.40293	0.4206	0.99557	19.5694	1.01046
0.90063	1.78686	32.7706	1.39926	0.47063	1.00348	19.9426	1.01044
0.95067	1.79077	33.8652	1.3942	0.52067	1.01141	21.0409	1.01036
1.0007	1.81646	34.0009	1.39359	0.5707	1.02651	21.5708	1.01032
1.10077	1.81741	34.9598	1.38934	0.67077	1.05858	22.1392	1.01028
1.20084	1.79193	36.0002	1.38488	0.77084	1.06813	23.2375	1.0102
1.30091	1.75421	36.0544	1.38465	0.87091	1.05767	23.5701	1.01018
1.40098	1.74106	37.149	1.38013	0.97098	1.04533	24.3358	1.01012
1.49897	1.80964	37.9995	1.37673	1.06897	1.04035	25.4341	1.01005
1.59904	1.79733	38.2436	1.37577	1.16904	1.03698	25.5694	1.01004
1.69911	1.78491	39.3382	1.37156	1.26911	1.03506	26.5324	1.00997
1.79918	1.75168	40.0009	1.36908	1.36918	1.03422	27.5709	1.0099
1.89925	1.76074	40.4328	1.36749	1.46925	1.03303	27.6307	1.0099
1.99932	1.77822	41.5274	1.36355	1.56932	1.03204	28.729	1.00982
2.19946	1.75288	42.0002	1.36188	1.76946	1.02688	29.5702	1.00976
2.3996	1.73245	42.622	1.35973	1.9696	1.02367	29.8273	1.00975
2.59974	1.69112	43.7166	1.35604	2.16974	1.02086	30.9256	1.00967
2.79988	1.70735	43.9995	1.3551	2.36988	1.01862	31.5695	1.00963
3.00002	1.69328	44.8111	1.35245	2.57002	1.01993	32.0239	1.0096
3.20016	1.66419	45.9057	1.34897	2.77016	1.01965	33.1222	1.00952
3.4003	1.7108	46.001	1.34868	2.9703	1.01762	33.5709	1.00949
3.60044	1.683	47.0003	1.34559	3.17044	1.01375	34.2205	1.00945
3.80058	1.65484	48.0003	1.34259	3.37058	1.01156	35.3188	1.00938
4.00072	1.65261	48.0949	1.34231	3.57072	1.01034	35.5702	1.00936
4.20086	1.6691	49.1895	1.33912	3.77086	1.00873	36.4171	1.00931
4.401	1.63606	49.9996	1.33681	3.971	1.0092	37.5154	1.00924
4.59905	1.64059	50.2841	1.33601	4.16905	1.01235	37.5695	1.00923
4.79919	1.61979	51.3787	1.33298	4.36919	1.01291	38.6137	1.00917
4.99933	1.6572	52.4733	1.33003	4.56933	1.01074	39.5709	1.00911
5.49968	1.68279	53.5679	1.32715	5.06968	1.00925	39.712	1.0091
6.00003	1.71314	54.6625	1.32434	5.57003	1.00721	40.8103	1.00903
6.50038	1.68797	55.001	1.32348	6.07038	1.00739	41.5702	1.00898
7.00073	1.6296	55.7571	1.32159	6.57073	1.0084	41.9086	1.00896
7.499	1.56881	56.8517	1.31891	7.069	1.00889	43.0069	1.00889
7.99935	1.57225	57.9463	1.31629	7.56935	1.0076	43.5695	1.00885
8.4997	1.57769	59.0409	1.31372	8.0697	1.00592	44.1052	1.00882
9.00005	1.54385	60.0003	1.31151	8.57005	1.00415	45.2035	1.00875
9.5004	1.54609	60.1355	1.3112	9.0704	1.00288	45.571	1.00873
10.0008	1.56085	61.23	1.30874	9.57075	0.99989	46.3018	1.00869
10.9994	1.57661	62.3246	1.30632	10.5694	0.99723	47.4001	1.00862
12.0001	1.56555	63.4192	1.30395	11.5701	0.99721	47.5703	1.00861
13.0008	1.5778	64.5138	1.30162	12.5708	0.99988	48.4984	1.00855
13.9994	1.56315	64.9997	1.3006	13.5694	0.99847	49.5696	1.00849
15.0001	1.58775	65.6084	1.29933	14.5701	1.00007	49.5967	1.00849
16.0008	1.48014	66.703	1.29708	15.5708	0.99921	50.695	1.00842
16.9994	1.46587	67.7976	1.29488	16.5694	0.99941	51.7933	1.00836
18.0001	1.45561	68.8922	1.2927	17.5701	1.02212	52.8916	1.00829
19.0008	1.48038	69.9868	1.29056	18.5708	1.01856	53.9899	1.00823
19.9994	1.45781	69.999	1.29054	19.5694	1.02146	54.571	1.00819
22.0008	1.44335	71.0814	1.28846	21.5708	1.02443	55.0882	1.00816
24.0001	1.47238	72.176	1.28638	23.5701	1.02304	56.1865	1.0081
25.9994	1.50761	73.2706	1.28434	25.5694	1.02038	57.2848	1.00804
28.0008	1.47664	74.3652	1.28233	27.5709	1.0166	58.3831	1.00798
30.0002	1.47838	75.0004	1.28117	29.5702	1.01479	59.4813	1.00791
31.9995	1.3902	75.4598	1.28034	31.5695	1.01493	59.5703	1.00791
34.0009	1.32851	76.5544	1.27838	33.5709	1.01332	60.5797	1.00785
36.0002	1.32981	77.6489	1.27645	35.5702	1.01551	61.678	1.00779
37.9995	1.33989	78.7435	1.27454	37.5695	1.01837	62.7762	1.00773
40.0009	1.35112	79.8381	1.27265	39.5709	1.02106	63.8745	1.00767
42.0002	1.35637	79.9998	1.27237	41.5702	1.01806	64.5697	1.00763
43.9995	1.39172	80.9327	1.27079	43.5695	1.01461	64.9728	1.00761
46.001	1.35749	82.0273	1.26895	45.571	1.00955	66.0711	1.00755
48.0003	1.38135	83.1219	1.26713	47.5703	1.00908	67.1694	1.00749
49.9996	1.34834	84.2165	1.26533	49.5696	1.00669	68.2677	1.00744
55.001	1.2899	84.9991	1.26406	54.571	1.00961	69.366	1.00738
60.0003	1.26394	85.3111	1.26355	59.5703	1.01145	69.569	1.00737
64.9997	1.2499	86.4057	1.26179	64.5697	1.01119	70.4643	1.00732
69.999	1.25301	87.5003	1.26005	69.569	1.01242	71.5626	1.00726
75.0004	1.26019	88.5949	1.25832	74.5704	1.00915	72.6609	1.00721
79.9998	1.29693	89.6895	1.25662	79.5697	1.00872	73.7592	1.00715
84.9991	1.31115	90.0005	1.25614	84.5691	1.0065	74.5704	1.00711
90.0005	1.27341	90.7841	1.25493	89.5705	1.00515	74.8575	1.00709
94.9998	1.27768	91.8787	1.25326	94.5698	1.00115	75.9558	1.00704
99.9992	1.24262	92.9733	1.2516	99.5692	1.00049	77.0541	1.00698
110	1.20697	94.0679	1.24996	109.57	1.00228	78.1524	1.00693
120.001	1.2289	94.9998	1.24857	119.571	1.00104	79.2507	1.00687
129.999	1.2069	95.1624	1.24833	129.569	1.00159	79.5697	1.00686
140	1.28011	96.257	1.24672	139.57	1.00202	80.349	1.00682
150.001	1.25494	97.3516	1.24512	149.571	1.00319	81.4473	1.00677
160	1.17813	98.4462	1.24354	159.57	1.00416	82.5456	1.00671
170	1.16828	99.5408	1.24197	169.57	1.0021	83.6439	1.00666
180.001	1.10582	99.9992	1.24131	179.571	1.00339	84.5691	1.00661
190	1.11605	100.635	1.24041	189.57	1.00163	84.7422	1.00661
200	1.08477	101.73	1.23887	199.57	1.00168	85.8405	1.00655
220	1.06116	102.825	1.23733	219.57	1.00047	86.9388	1.0065
239.999	1.09097	103.919	1.23581	239.569	0.99983	88.0371	1.00645
260.001	1.08195	105.014	1.23431	259.571	0.99741	89.1354	1.0064
280	1.0952	106.108	1.23281	279.57	0.99567	89.5705	1.00638
300	1.08997	107.203	1.23133	299.57	0.99294	90.2337	1.00635
319.999	1.0731	108.298	1.22986	319.569	0.99513	91.332	1.0063
340	1.05754	109.392	1.22839	339.57	0.99811	92.4303	1.00625
360	1.0621	110	1.22759	359.57	0.9995	93.5286	1.0062
379.999	1.05781	110.487	1.22694	379.569	1.00047	94.5698	1.00615
400.001	1.04463	111.581	1.2255	399.571	1.00435	94.6269	1.00615
420	1.05172	112.676	1.22408	419.57	1.00393	95.7252	1.0061
440	1.028	113.771	1.22266	439.57	1.00278	96.8235	1.00605
459.999	1.01442	114.865	1.22125	459.569	1.00157	97.9218	1.006
480.001	1.00969	115.96	1.21985	479.571	0.99983	99.0201	1.00596
500	1.01688	117.054	1.21846	499.57	1.00017	99.5692	1.00593
550	1.01601	118.149	1.21708	549.57	1.0036	100.118	1.00591
599.999	1.02128	119.243	1.21571	599.569	1.00479	101.217	1.00586
650.001	1.01138	120.001	1.21477	649.571	1.00339	102.315	1.00581
700	1.00207	120.338	1.21435	699.57	1.00037	103.413	1.00577
750	0.97993	121.433	1.213	749.57	0.99291	104.512	1.00572
800	1.00939	122.527	1.21166	799.57	0.99532	105.61	1.00567
849.999	0.99165	123.622	1.21033	849.569	1.00173	106.708	1.00563
900.001	1.00204	124.716	1.20901	899.571	1.00504	107.806	1.00558
950	0.98701	125.811	1.20769	949.57	1.00314	108.905	1.00554
1000	0.99557	126.906	1.20639	999.57	0.99779	109.57	1.00551
1100	1	128	1.20509	1099.57	0.99425	110.003	1.00549
1200	0.77173	129.095	1.2038	1199.57	0.99725	111.101	1.00545
1300	0.82989	129.999	1.20274	1299.57	1.00078	112.2	1.0054
1400	0.75929	130.189	1.20252	1399.57	1.00133	113.298	1.00536
1500	0.78194	131.284	1.20125	1499.57	1	114.396	1.00532
1600	0.74341	132.379	1.19999	1599.57	0.99545	115.495	1.00527
1700	0.65001	133.473	1.19873	1699.57	0.99409	116.593	1.00523
1800	0.69592	134.568	1.19749	1799.57	0.99763	117.691	1.00519
1900	0.77372	135.662	1.19625	1899.57	1.00106	118.789	1.00515
2000	0.70811	136.757	1.19502	1999.57	0.99548	119.571	1.00512
2200	0.55442	137.852	1.19379	2199.57	1.0018	119.888	1.0051
2400	0.55243	138.946	1.19258	2399.57	0.99988	120.986	1.00506
2600	0.59482	140	1.19141	2599.57	0.99782	122.084	1.00502
2800	0.58515	140.041	1.19137	2799.57	0.99677	123.183	1.00498
3000	0.51862	141.135	1.19017	2999.57	0.99862	124.281	1.00494
3200	0.51731	142.23	1.18898	3199.57	1.00052	125.379	1.0049
3400	0.55695	143.325	1.18779	3399.57	1.00452	126.478	1.00486
3600	0.44788	144.419	1.18661	3599.57	1.0025	127.576	1.00482
3800	0.34384	145.514	1.18544	3799.57	0.99805	128.674	1.00478
4000	0.44774	146.608	1.18428	3999.57	0.99401	129.569	1.00475
4200	0.43466	147.703	1.18313	4199.57	0.99006	129.772	1.00474
4400	0.37045	148.798	1.18198	4399.57	0.99159	130.871	1.0047
4600	0.32619	149.892	1.18084	4599.57	0.9985	131.969	1.00466
4800	0.32598	150.001	1.18072	4799.57	1.00648	133.067	1.00462
5000	0.37069	150.987	1.1797	4999.57	0.99497	134.166	1.00458
5400	0.31372	152.081	1.17858	5399.57	0.98759	135.264	1.00455
5800	0.18055	153.176	1.17745	5799.57	0.99718	136.362	1.00451
6200	0.23172	154.27	1.17634	6199.57	1.00793	137.46	1.00447
6600	0.25445	155.365	1.17524	6599.57	0.99933	138.559	1.00443
7000	0.0886	156.46	1.17414	6999.57	1.00207	139.57	1.0044
7400	0.09033	157.554	1.17304	7399.57	1.00175	139.657	1.0044
7800	0.19768	158.649	1.17196	7799.57	0.9916	140.755	1.00436
		159.743	1.17088	s	--	141.854	1.00432
		160	1.17063	-0.5876	--	142.952	1.00429
		160.838	1.1698			144.05	1.00425
		161.933	1.16874			145.149	1.00422
		163.027	1.16768			146.247	1.00418
		164.122	1.16663			147.345	1.00414
		165.216	1.16558			148.443	1.00411
		166.311	1.16454			149.542	1.00407
		167.406	1.1635			149.571	1.00407
		168.5	1.16248			150.64	1.00404
		169.595	1.16145			151.738	1.00401
		170	1.16108			152.837	1.00397
		170.689	1.16044			153.935	1.00394
		171.784	1.15943			155.033	1.0039
		172.879	1.15843			156.132	1.00387
		173.973	1.15743			157.23	1.00384
		175.068	1.15644			158.328	1.00381
		176.162	1.15545			159.426	1.00377
		177.257	1.15448			159.57	1.00377
		178.352	1.1535			160.525	1.00374
		179.446	1.15253			161.623	1.00371
		180.001	1.15205			162.721	1.00368
		180.541	1.15157			163.82	1.00364
		181.635	1.15062			164.918	1.00361
		182.73	1.14967			166.016	1.00358
		183.825	1.14872			167.115	1.00355
		184.919	1.14779			168.213	1.00352
		186.014	1.14685			169.311	1.00349
		187.108	1.14593			169.57	1.00348
		188.203	1.14501			170.409	1.00346
		189.297	1.14409			171.508	1.00343
		190	1.14351			172.606	1.0034
		190.392	1.14318			173.704	1.00337
		191.487	1.14228			174.803	1.00334
		192.581	1.14138			175.901	1.00331
		193.676	1.14048			176.999	1.00328
		194.77	1.13959			178.097	1.00325
		195.865	1.13871			179.196	1.00322
		196.96	1.13783			179.571	1.00321
		198.054	1.13696			180.294	1.00319
		199.149	1.13609			181.392	1.00317
		200	1.13542			182.491	1.00314
		200.243	1.13523			183.589	1.00311
		201.338	1.13437			184.687	1.00308
		202.433	1.13352			185.786	1.00305
		203.527	1.13268			186.884	1.00303
		204.622	1.13184			187.982	1.003
		205.716	1.131			189.08	1.00297
		206.811	1.13017			189.57	1.00296
		207.906	1.12934			190.179	1.00295
		209	1.12852			191.277	1.00292
		210.095	1.1277			192.375	1.00289
		211.189	1.12689			193.474	1.00287
		212.284	1.12609			194.572	1.00284
		213.379	1.12528			195.67	1.00281
		214.473	1.12449			196.769	1.00279
		215.568	1.1237			197.867	1.00276
		216.662	1.12291			198.965	1.00274
		217.757	1.12213			199.57	1.00272
		218.851	1.12135			200.063	1.00271
		219.946	1.12057			201.162	1.00269
		220	1.12054			202.26	1.00266
		221.041	1.11981			203.358	1.00264
		222.135	1.11904			204.457	1.00261
		223.23	1.11828			205.555	1.00259
		224.324	1.11753			206.653	1.00257
		225.419	1.11678			207.752	1.00254
		226.514	1.11603			208.85	1.00252
		227.608	1.11529			209.948	1.00249
		228.703	1.11455			211.046	1.00247
		229.797	1.11382			212.145	1.00245
		230.892	1.11309			213.243	1.00242
		231.987	1.11237			214.341	1.0024
		233.081	1.11165			215.44	1.00238
		234.176	1.11094			216.538	1.00236
		235.27	1.11023			217.636	1.00233
		236.365	1.10952			218.734	1.00231
		237.46	1.10882			219.57	1.00229
		238.554	1.10812			219.833	1.00229
		239.649	1.10743			220.931	1.00227
		239.999	1.10721			222.029	1.00224
		240.743	1.10674			223.128	1.00222
		241.838	1.10605			224.226	1.0022
		242.933	1.10537			225.324	1.00218
		244.027	1.10469			226.423	1.00216
		245.122	1.10402			227.521	1.00214
		246.216	1.10335			228.619	1.00212
		247.311	1.10269			229.717	1.0021
		248.406	1.10203			230.816	1.00208
		249.5	1.10137			231.914	1.00205
		250.595	1.10072			233.012	1.00203
		251.689	1.10007			234.111	1.00201
		252.784	1.09942			235.209	1.00199
		253.878	1.09878			236.307	1.00197
		254.973	1.09814			237.406	1.00195
		256.068	1.09751			238.504	1.00193
		257.162	1.09688			239.569	1.00192
		258.257	1.09626			239.602	1.00191
		259.351	1.09563			240.7	1.0019
		260.001	1.09527			241.799	1.00188
		260.446	1.09501			242.897	1.00186
		261.541	1.0944			243.995	1.00184
		262.635	1.09379			245.094	1.00182
		263.73	1.09318			246.192	1.0018
		264.824	1.09258			247.29	1.00178
		265.919	1.09198			248.389	1.00176
		267.014	1.09138			249.487	1.00175
		268.108	1.09079			250.585	1.00173
		269.203	1.0902			251.683	1.00171
		270.297	1.08961			252.782	1.00169
		271.392	1.08903			253.88	1.00167
		272.487	1.08845			254.978	1.00166
		273.581	1.08788			256.077	1.00164
		274.676	1.08731			257.175	1.00162
		275.77	1.08674			258.273	1.0016
		276.865	1.08617			259.372	1.00159
		277.96	1.08561			259.571	1.00158
		279.054	1.08505			260.47	1.00157
		280	1.08457			261.568	1.00155
		280.149	1.0845			262.666	1.00153
		281.243	1.08395			263.765	1.00152
		282.338	1.0834			264.863	1.0015
		283.433	1.08285			265.961	1.00148
		284.527	1.08231			267.06	1.00147
		285.622	1.08177			268.158	1.00145
		286.716	1.08124			269.256	1.00144
		287.811	1.08071			270.354	1.00142
		288.905	1.08018			271.453	1.0014
		290	1.07965			272.551	1.00139
		291.095	1.07913			273.649	1.00137
		292.189	1.07861			274.748	1.00136
		293.284	1.07809			275.846	1.00134
		294.378	1.07758			276.944	1.00133
		295.473	1.07707			278.043	1.00131
		296.568	1.07656			279.141	1.0013
		297.662	1.07606			279.57	1.00129
		298.757	1.07556			280.239	1.00128
		299.851	1.07506			281.337	1.00127
		300	1.075			282.436	1.00125
		300.946	1.07457			283.534	1.00124
		302.041	1.07408			284.632	1.00122
		303.135	1.07359			285.731	1.00121
		304.23	1.0731			286.829	1.00119
		305.324	1.07262			287.927	1.00118
		306.419	1.07214			289.026	1.00116
		307.514	1.07166			290.124	1.00115
		308.608	1.07119			291.222	1.00114
		309.703	1.07072			292.32	1.00112
		310.797	1.07025			293.419	1.00111
		311.892	1.06978			294.517	1.00109
		312.987	1.06932			295.615	1.00108
		314.081	1.06886			296.714	1.00107
		315.176	1.0684			297.812	1.00105
		316.27	1.06795			298.91	1.00104
		317.365	1.06749			299.57	1.00103
		318.459	1.06704			300.009	1.00103
		319.554	1.0666			301.107	1.00101
		319.999	1.06642			302.205	1.001
		320.649	1.06615			303.303	1.00099
		321.743	1.06571			304.402	1.00097
		322.838	1.06527			305.5	1.00096
		323.932	1.06484			306.598	1.00095
		325.027	1.06441			307.697	1.00094
		326.122	1.06398			308.795	1.00092
		327.216	1.06355			309.893	1.00091
		328.311	1.06312			310.991	1.0009
		329.405	1.0627			312.09	1.00089
		330.5	1.06228			313.188	1.00087
		331.595	1.06186			314.286	1.00086
		332.689	1.06145			315.385	1.00085
		333.784	1.06103			316.483	1.00084
		334.878	1.06062			317.581	1.00083
		335.973	1.06021			318.68	1.00081
		337.068	1.05981			319.569	1.0008
		338.162	1.05941			319.778	1.0008
		339.257	1.059			320.876	1.00079
		340	1.05873			321.974	1.00078
		340.351	1.05861			323.073	1.00077
		341.446	1.05821			324.171	1.00076
		342.541	1.05782			325.269	1.00074
		343.635	1.05743			326.368	1.00073
		344.73	1.05704			327.466	1.00072
		345.824	1.05665			328.564	1.00071
		346.919	1.05627			329.663	1.0007
		348.014	1.05589			330.761	1.00069
		349.108	1.05551			331.859	1.00068
		350.203	1.05513			332.957	1.00067
		351.297	1.05475			334.056	1.00066
		352.392	1.05438			335.154	1.00065
		353.486	1.05401			336.252	1.00064
		354.581	1.05364			337.351	1.00063
		355.676	1.05328			338.449	1.00062
		356.77	1.05291			339.547	1.00061
		357.865	1.05255			339.57	1.0006
		358.959	1.05219			340.646	1.00059
		360	1.05185			341.744	1.00058
		360.054	1.05184			342.842	1.00057
		361.149	1.05148			343.94	1.00056
		362.243	1.05113			345.039	1.00055
		363.338	1.05078			346.137	1.00054
		364.432	1.05043			347.235	1.00053
		365.527	1.05008			348.334	1.00053
		366.622	1.04974			349.432	1.00052
		367.716	1.04939			350.53	1.00051
		368.811	1.04905			351.629	1.0005
		369.905	1.04872			352.727	1.00049
		371	1.04838			353.825	1.00048
		372.095	1.04805			354.923	1.00047
		373.189	1.04771			356.022	1.00046
		374.284	1.04738			357.12	1.00045
		375.378	1.04705			358.218	1.00044
		376.473	1.04673			359.317	1.00043
		377.568	1.0464			359.57	1.00043
		378.662	1.04608			360.415	1.00042
		379.757	1.04576			361.513	1.00041
		379.999	1.04569			362.611	1.0004
		380.851	1.04544			363.71	1.0004
		381.946	1.04513			364.808	1.00039
		383.041	1.04481			365.906	1.00038
		384.135	1.0445			367.005	1.00037
		385.23	1.04419			368.103	1.00036
		386.324	1.04388			369.201	1.00035
		387.419	1.04357			370.3	1.00034
		388.513	1.04327			371.398	1.00034
		389.608	1.04296			372.496	1.00033
		390.703	1.04266			373.594	1.00032
		391.797	1.04236			374.693	1.00031
		392.892	1.04206			375.791	1.0003
		393.986	1.04177			376.889	1.00029
		395.081	1.04147			377.988	1.00029
		396.176	1.04118			379.086	1.00028
		397.27	1.04089			379.569	1.00027
		398.365	1.0406			380.184	1.00027
		399.459	1.04031			381.283	1.00026
		400.001	1.04017			382.381	1.00025
		400.554	1.04003			383.479	1.00025
		401.649	1.03974			384.577	1.00024
		402.743	1.03946			385.676	1.00023
		403.838	1.03918			386.774	1.00022
		404.932	1.0389			387.872	1.00022
		406.027	1.03862			388.971	1.00021
		407.122	1.03835			390.069	1.0002
		408.216	1.03807			391.167	1.00019
		409.311	1.0378			392.266	1.00019
		410.405	1.03753			393.364	1.00018
		411.5	1.03726			394.462	1.00017
		412.595	1.03699			395.56	1.00016
		413.689	1.03673			396.659	1.00016
		414.784	1.03646			397.757	1.00015
		415.878	1.0362			398.855	1.00014
		416.973	1.03594			399.571	1.00014
		418.067	1.03568			399.954	1.00014
		419.162	1.03542			401.052	1.00013
		420	1.03523			402.15	1.00012
		420.257	1.03517			403.248	1.00011
		421.351	1.03491			404.347	1.00011
		422.446	1.03466			405.445	1.0001
		423.54	1.03441			406.543	1.00009
		424.635	1.03416			407.642	1.00009
		425.73	1.03391			408.74	1.00008
		426.824	1.03366			409.838	1.00007
		427.919	1.03341			410.937	1.00007
		429.013	1.03317			412.035	1.00006
		430.108	1.03293			413.133	1.00006
		431.203	1.03269			414.231	1.00005
		432.297	1.03245			415.33	1.00004
		433.392	1.03221			416.428	1.00004
		434.486	1.03197			417.526	1.00003
		435.581	1.03173			418.625	1.00002
		436.676	1.0315			419.57	1.00002
		437.77	1.03127			419.723	1.00002
		438.865	1.03104			420.821	1.00001
		439.959	1.03081			421.92	1.00001
		440	1.0308			423.018	1
		441.054	1.03058			424.116	0.99999
		442.149	1.03035			425.214	0.99999
		443.243	1.03012			426.313	0.99998
		444.338	1.0299			427.411	0.99998
		445.432	1.02968			428.509	0.99997
		446.527	1.02946			429.608	0.99996
		447.622	1.02923			430.706	0.99996
		448.716	1.02902			431.804	0.99995
		449.811	1.0288			432.903	0.99995
		450.905	1.02858			434.001	0.99994
		452	1.02837			435.099	0.99994
		453.094	1.02815			436.197	0.99993
		454.189	1.02794			437.296	0.99992
		455.284	1.02773			438.394	0.99992
		456.378	1.02752			439.492	0.99991
		457.473	1.02731			439.57	0.99991
		458.567	1.0271			440.591	0.99991
		459.662	1.0269			441.689	0.9999
		459.999	1.02683			442.787	0.9999
		460.757	1.02669			443.886	0.99989
		461.851	1.02649			444.984	0.99989
		462.946	1.02628			446.082	0.99988
		464.04	1.02608			447.18	0.99988
		465.135	1.02588			448.279	0.99987
		466.23	1.02568			449.377	0.99987
		467.324	1.02549			450.475	0.99986
		468.419	1.02529			451.574	0.99986
		469.513	1.02509			452.672	0.99985
		470.608	1.0249			453.77	0.99985
		471.703	1.02471			454.868	0.99984
		472.797	1.02451			455.967	0.99984
		473.892	1.02432			457.065	0.99983
		474.986	1.02413			458.163	0.99983
		476.081	1.02395			459.262	0.99982
		477.176	1.02376			459.569	0.99982
		478.27	1.02357			460.36	0.99982
		479.365	1.02339			461.458	0.99981
		480.001	1.02328			462.557	0.99981
		480.459	1.0232			463.655	0.9998
		481.554	1.02302			464.753	0.9998
		482.649	1.02284			465.851	0.99979
		483.743	1.02266			466.95	0.99979
		484.838	1.02248			468.048	0.99978
		485.932	1.0223			469.146	0.99978
		487.027	1.02212			470.245	0.99978
		488.121	1.02195			471.343	0.99977
		489.216	1.02177			472.441	0.99977
		490.311	1.0216			473.54	0.99976
		491.405	1.02142			474.638	0.99976
		492.5	1.02125			475.736	0.99975
		493.594	1.02108			476.834	0.99975
		494.689	1.02091			477.933	0.99974
		495.784	1.02074			479.031	0.99974
		496.878	1.02057			479.571	0.99974
		497.973	1.02041			480.129	0.99974
		499.067	1.02024			481.228	0.99973
		500	1.0201			482.326	0.99973
		500.162	1.02007			483.424	0.99972
		501.257	1.01991			484.523	0.99972
		502.351	1.01975			485.621	0.99972
		503.446	1.01958			486.719	0.99971
		504.54	1.01942			487.817	0.99971
		505.635	1.01926			488.916	0.9997
		506.73	1.0191			490.014	0.9997
		507.824	1.01895			491.112	0.9997
		508.919	1.01879			492.211	0.99969
		510.013	1.01863			493.309	0.99969
		511.108	1.01848			494.407	0.99968
		512.203	1.01832			495.505	0.99968
		513.297	1.01817			496.604	0.99968
		514.392	1.01802			497.702	0.99967
		515.486	1.01786			498.8	0.99967
		516.581	1.01771			499.57	0.99967
		517.675	1.01756			499.899	0.99967
		518.77	1.01742			500.997	0.99966
		519.865	1.01727			502.095	0.99966
		520.959	1.01712			503.194	0.99965
		522.054	1.01697			504.292	0.99965
		523.148	1.01683			505.39	0.99965
		524.243	1.01668			506.488	0.99964
		525.338	1.01654			507.587	0.99964
		526.432	1.0164			508.685	0.99964
		527.527	1.01626			509.783	0.99963
		528.621	1.01611			510.882	0.99963
		529.716	1.01597			511.98	0.99963
		530.811	1.01583			513.078	0.99962
		531.905	1.0157			514.177	0.99962
		533	1.01556			515.275	0.99962
		534.094	1.01542			516.373	0.99961
		535.189	1.01529			517.471	0.99961
		536.284	1.01515			518.57	0.99961
		537.378	1.01502			519.668	0.9996
		538.473	1.01488			520.766	0.9996
		539.567	1.01475			521.865	0.9996
		540.662	1.01462			522.963	0.99959
		541.757	1.01449			524.061	0.99959
		542.851	1.01436			525.16	0.99959
		543.946	1.01423			526.258	0.99958
		545.04	1.0141			527.356	0.99958
		546.135	1.01397			528.454	0.99958
		547.23	1.01384			529.553	0.99957
		548.324	1.01371			530.651	0.99957
		549.419	1.01359			531.749	0.99957
		550	1.01352			532.848	0.99957
		550.513	1.01346			533.946	0.99956
		551.608	1.01334			535.044	0.99956
		552.702	1.01322			536.143	0.99956
		553.797	1.01309			537.241	0.99955
		554.892	1.01297			538.339	0.99955
		555.986	1.01285			539.437	0.99955
		557.081	1.01273			540.536	0.99955
		558.175	1.01261			541.634	0.99954
		559.27	1.01249			542.732	0.99954
		560.365	1.01237			543.831	0.99954
		561.459	1.01225			544.929	0.99953
		562.554	1.01214			546.027	0.99953
		563.648	1.01202			547.125	0.99953
		564.743	1.0119			548.224	0.99953
		565.838	1.01179			549.322	0.99952
		566.932	1.01168			549.57	0.99952
		568.027	1.01156			550.42	0.99952
		569.121	1.01145			551.519	0.99952
		570.216	1.01134			552.617	0.99952
		571.311	1.01123			553.715	0.99951
		572.405	1.01111			554.814	0.99951
		573.5	1.011			555.912	0.99951
		574.594	1.0109			557.01	0.9995
		575.689	1.01079			558.108	0.9995
		576.784	1.01068			559.207	0.9995
		577.878	1.01057			560.305	0.9995
		578.973	1.01046			561.403	0.99949
		580.067	1.01036			562.502	0.99949
		581.162	1.01025			563.6	0.99949
		582.256	1.01015			564.698	0.99949
		583.351	1.01004			565.797	0.99948
		584.446	1.00994			566.895	0.99948
		585.54	1.00984			567.993	0.99948
		586.635	1.00973			569.091	0.99948
		587.729	1.00963			570.19	0.99948
		588.824	1.00953			571.288	0.99947
		589.919	1.00943			572.386	0.99947
		591.013	1.00933			573.485	0.99947
		592.108	1.00923			574.583	0.99947
		593.202	1.00913			575.681	0.99946
		594.297	1.00903			576.78	0.99946
		595.392	1.00893			577.878	0.99946
		596.486	1.00884			578.976	0.99946
		597.581	1.00874			580.074	0.99945
		598.675	1.00865			581.173	0.99945
		599.77	1.00855			582.271	0.99945
		599.999	1.00853			583.369	0.99945
		600.865	1.00846			584.468	0.99945
		601.959	1.00836			585.566	0.99944
		603.054	1.00827			586.664	0.99944
		604.148	1.00817			587.762	0.99944
		605.243	1.00808			588.861	0.99944
		606.338	1.00799			589.959	0.99944
		607.432	1.0079			591.057	0.99943
		608.527	1.00781			592.156	0.99943
		609.621	1.00772			593.254	0.99943
		610.716	1.00763			594.352	0.99943
		611.811	1.00754			595.451	0.99943
		612.905	1.00745			596.549	0.99942
		614	1.00736			597.647	0.99942
		615.094	1.00727			598.745	0.99942
		616.189	1.00719			599.569	0.99942
		617.283	1.0071			599.844	0.99942
		618.378	1.00701			600.942	0.99942
		619.473	1.00693			602.04	0.99941
		620.567	1.00684			603.139	0.99941
		621.662	1.00676			604.237	0.99941
		622.756	1.00668			605.335	0.99941
		623.851	1.00659			606.434	0.99941
		624.946	1.00651			607.532	0.9994
		626.04	1.00643			608.63	0.9994
		627.135	1.00634			609.728	0.9994
		628.229	1.00626			610.827	0.9994
		629.324	1.00618			611.925	0.9994
		630.419	1.0061			613.023	0.9994
		631.513	1.00602			614.122	0.99939
		632.608	1.00594			615.22	0.99939
		633.702	1.00586			616.318	0.99939
		634.797	1.00578			617.417	0.99939
		635.892	1.00571			618.515	0.99939
		636.986	1.00563			619.613	0.99938
		638.081	1.00555			620.711	0.99938
		639.175	1.00547			621.81	0.99938
		640.27	1.0054			622.908	0.99938
		641.365	1.00532			624.006	0.99938
		642.459	1.00525			625.105	0.99938
		643.554	1.00517			626.203	0.99937
		644.648	1.0051			627.301	0.99937
		645.743	1.00502			628.399	0.99937
		646.838	1.00495			629.498	0.99937
		647.932	1.00488			630.596	0.99937
		649.027	1.0048			631.694	0.99937
		650.001	1.00474			632.793	0.99936
		650.121	1.00473			633.891	0.99936
		651.216	1.00466			634.989	0.99936
		652.31	1.00459			636.088	0.99936
		653.405	1.00452			637.186	0.99936
		654.5	1.00445			638.284	0.99936
		655.594	1.00438			639.382	0.99936
		656.689	1.00431			640.481	0.99935
		657.783	1.00424			641.579	0.99935
		658.878	1.00417			642.677	0.99935
		659.973	1.0041			643.776	0.99935
		661.067	1.00403			644.874	0.99935
		662.162	1.00397			645.972	0.99935
		663.256	1.0039			647.071	0.99935
		664.351	1.00383			648.169	0.99934
		665.446	1.00377			649.267	0.99934
		666.54	1.0037			649.571	0.99934
		667.635	1.00363			650.365	0.99934
		668.729	1.00357			651.464	0.99934
		669.824	1.0035			652.562	0.99934
		670.919	1.00344			653.66	0.99934
		672.013	1.00338			654.759	0.99934
		673.108	1.00331			655.857	0.99933
		674.202	1.00325			656.955	0.99933
		675.297	1.00319			658.054	0.99933
		676.392	1.00312			659.152	0.99933
		677.486	1.00306			660.25	0.99933
		678.581	1.003			661.348	0.99933
		679.675	1.00294			662.447	0.99933
		680.77	1.00288			663.545	0.99932
		681.865	1.00282			664.643	0.99932
		682.959	1.00276			665.742	0.99932
		684.054	1.0027			666.84	0.99932
		685.148	1.00264			667.938	0.99932
		686.243	1.00258			669.037	0.99932
		687.337	1.00252			670.135	0.99932
		688.432	1.00246			671.233	0.99932
		689.527	1.0024			672.331	0.99931
		690.621	1.00234			673.43	0.99931
		691.716	1.00229			674.528	0.99931
		692.81	1.00223			675.626	0.99931
		693.905	1.00217			676.725	0.99931
		695	1.00212			677.823	0.99931
		696.094	1.00206			678.921	0.99931
		697.189	1.002			680.019	0.99931
		698.283	1.00195			681.118	0.99931
		699.378	1.00189			682.216	0.9993
		700	1.00186			683.314	0.9993
		700.473	1.00184			684.413	0.9993
		701.567	1.00178			685.511	0.9993
		702.662	1.00173			686.609	0.9993
		703.756	1.00168			687.708	0.9993
		704.851	1.00162			688.806	0.9993
		705.946	1.00157			689.904	0.9993
		707.04	1.00152			691.002	0.99929
		708.135	1.00147			692.101	0.99929
		709.229	1.00141			693.199	0.99929
		710.324	1.00136			694.297	0.99929
		711.419	1.00131			695.396	0.99929
		712.513	1.00126			696.494	0.99929
		713.608	1.00121			697.592	0.99929
		714.702	1.00116			698.691	0.99929
		715.797	1.00111			699.57	0.99929
		716.891	1.00106			699.789	0.99929
		717.986	1.00101			700.887	0.99929
		719.081	1.00096			701.985	0.99928
		720.175	1.00091			703.084	0.99928
		721.27	1.00086			704.182	0.99928
		722.364	1.00081			705.28	0.99928
		723.459	1.00076			706.379	0.99928
		724.554	1.00072			707.477	0.99928
		725.648	1.00067			708.575	0.99928
		726.743	1.00062			709.674	0.99928
		727.837	1.00057			710.772	0.99928
		728.932	1.00053			711.87	0.99928
		730.027	1.00048			712.968	0.99927
		731.121	1.00043			714.067	0.99927
		732.216	1.00039			715.165	0.99927
		733.31	1.00034			716.263	0.99927
		734.405	1.0003			717.362	0.99927
		735.5	1.00025			718.46	0.99927
		736.594	1.00021			719.558	0.99927
		737.689	1.00016			720.657	0.99927
		738.783	1.00012			721.755	0.99927
		739.878	1.00007			722.853	0.99927
		740.973	1.00003			723.951	0.99927
		742.067	0.99999			725.05	0.99926
		743.162	0.99994			726.148	0.99926
		744.256	0.9999			727.246	0.99926
		745.351	0.99986			728.345	0.99926
		746.446	0.99981			729.443	0.99926
		747.54	0.99977			730.541	0.99926
		748.635	0.99973			731.639	0.99926
		749.729	0.99969			732.738	0.99926
		750	0.99968			733.836	0.99926
		750.824	0.99965			734.934	0.99926
		751.918	0.99961			736.033	0.99926
		753.013	0.99957			737.131	0.99926
		754.108	0.99952			738.229	0.99925
		755.202	0.99948			739.328	0.99925
		756.297	0.99944			740.426	0.99925
		757.391	0.9994			741.524	0.99925
		758.486	0.99936			742.622	0.99925
		759.581	0.99932			743.721	0.99925
		760.675	0.99929			744.819	0.99925
		761.77	0.99925			745.917	0.99925
		762.864	0.99921			747.016	0.99925
		763.959	0.99917			748.114	0.99925
		765.054	0.99913			749.212	0.99925
		766.148	0.99909			749.57	0.99925
		767.243	0.99905			750.311	0.99925
		768.337	0.99902			751.409	0.99925
		769.432	0.99898			752.507	0.99924
		770.527	0.99894			753.605	0.99924
		771.621	0.99891			754.704	0.99924
		772.716	0.99887			755.802	0.99924
		773.81	0.99883			756.9	0.99924
		774.905	0.9988			757.999	0.99924
		776	0.99876			759.097	0.99924
		777.094	0.99872			760.195	0.99924
		778.189	0.99869			761.294	0.99924
		779.283	0.99865			762.392	0.99924
		780.378	0.99862			763.49	0.99924
		781.472	0.99858			764.588	0.99924
		782.567	0.99855			765.687	0.99924
		783.662	0.99851			766.785	0.99924
		784.756	0.99848			767.883	0.99923
		785.851	0.99844			768.982	0.99923
		786.945	0.99841			770.08	0.99923
		788.04	0.99838			771.178	0.99923
		789.135	0.99834			772.276	0.99923
		790.229	0.99831			773.375	0.99923
		791.324	0.99828			774.473	0.99923
		792.418	0.99824			775.571	0.99923
		793.513	0.99821			776.67	0.99923
		794.608	0.99818			777.768	0.99923
		795.702	0.99815			778.866	0.99923
		796.797	0.99811			779.965	0.99923
		797.891	0.99808			781.063	0.99923
		798.986	0.99805			782.161	0.99923
		800	0.99802			783.259	0.99923
		800.081	0.99802			784.358	0.99923
		801.175	0.99799			785.456	0.99922
		802.27	0.99796			786.554	0.99922
		803.364	0.99792			787.653	0.99922
		804.459	0.99789			788.751	0.99922
		805.554	0.99786			789.849	0.99922
		806.648	0.99783			790.948	0.99922
		807.743	0.9978			792.046	0.99922
		808.837	0.99777			793.144	0.99922
		809.932	0.99774			794.242	0.99922
		811.027	0.99771			795.341	0.99922
		812.121	0.99768			796.439	0.99922
		813.216	0.99765			797.537	0.99922
		814.31	0.99762			798.636	0.99922
		815.405	0.99759			799.57	0.99922
		816.499	0.99757			799.734	0.99922
		817.594	0.99754			800.832	0.99922
		818.689	0.99751			801.931	0.99922
		819.783	0.99748			803.029	0.99922
		820.878	0.99745			804.127	0.99922
		821.972	0.99742			805.225	0.99921
		823.067	0.9974			806.324	0.99921
		824.162	0.99737			807.422	0.99921
		825.256	0.99734			808.52	0.99921
		826.351	0.99731			809.619	0.99921
		827.445	0.99729			810.717	0.99921
		828.54	0.99726			811.815	0.99921
		829.635	0.99723			812.913	0.99921
		830.729	0.99721			814.012	0.99921
		831.824	0.99718			815.11	0.99921
		832.918	0.99715			816.208	0.99921
		834.013	0.99713			817.307	0.99921
		835.108	0.9971			818.405	0.99921
		836.202	0.99707			819.503	0.99921
		837.297	0.99705			820.602	0.99921
		838.391	0.99702			821.7	0.99921
		839.486	0.997			822.798	0.99921
		840.581	0.99697			823.896	0.99921
		841.675	0.99695			824.995	0.99921
		842.77	0.99692			826.093	0.99921
		843.864	0.9969			827.191	0.9992
		844.959	0.99687			828.29	0.9992
		846.054	0.99685			829.388	0.9992
		847.148	0.99682			830.486	0.9992
		848.243	0.9968			831.585	0.9992
		849.337	0.99678			832.683	0.9992
		849.999	0.99676			833.781	0.9992
		850.432	0.99675			834.879	0.9992
		851.526	0.99673			835.978	0.9992
		852.621	0.9967			837.076	0.9992
		853.716	0.99668			838.174	0.9992
		854.81	0.99666			839.273	0.9992
		855.905	0.99663			840.371	0.9992
		856.999	0.99661			841.469	0.9992
		858.094	0.99659			842.568	0.9992
		859.189	0.99657			843.666	0.9992
		860.283	0.99654			844.764	0.9992
		861.378	0.99652			845.862	0.9992
		862.472	0.9965			846.961	0.9992
		863.567	0.99648			848.059	0.9992
		864.662	0.99645			849.157	0.9992
		865.756	0.99643			849.569	0.9992
		866.851	0.99641			850.256	0.9992
		867.945	0.99639			851.354	0.9992
		869.04	0.99637			852.452	0.9992
		870.135	0.99634			853.551	0.99919
		871.229	0.99632			854.649	0.99919
		872.324	0.9963			855.747	0.99919
		873.418	0.99628			856.845	0.99919
		874.513	0.99626			857.944	0.99919
		875.608	0.99624			859.042	0.99919
		876.702	0.99622			860.14	0.99919
		877.797	0.9962			861.239	0.99919
		878.891	0.99618			862.337	0.99919
		879.986	0.99616			863.435	0.99919
		881.08	0.99614			864.533	0.99919
		882.175	0.99612			865.632	0.99919
		883.27	0.9961			866.73	0.99919
		884.364	0.99608			867.828	0.99919
		885.459	0.99606			868.927	0.99919
		886.553	0.99604			870.025	0.99919
		887.648	0.99602			871.123	0.99919
		888.743	0.996			872.222	0.99919
		889.837	0.99598			873.32	0.99919
		890.932	0.99596			874.418	0.99919
		892.026	0.99594			875.516	0.99919
		893.121	0.99592			876.615	0.99919
		894.216	0.9959			877.713	0.99919
		895.31	0.99588			878.811	0.99919
		896.405	0.99587			879.91	0.99919
		897.499	0.99585			881.008	0.99919
		898.594	0.99583			882.106	0.99919
		899.689	0.99581			883.205	0.99919
		900.001	0.99581			884.303	0.99919
		900.783	0.99579			885.401	0.99918
		901.878	0.99577			886.499	0.99918
		902.972	0.99576			887.598	0.99918
		904.067	0.99574			888.696	0.99918
		905.162	0.99572			889.794	0.99918
		906.256	0.9957			890.893	0.99918
		907.351	0.99569			891.991	0.99918
		908.445	0.99567			893.089	0.99918
		909.54	0.99565			894.188	0.99918
		910.635	0.99563			895.286	0.99918
		911.729	0.99562			896.384	0.99918
		912.824	0.9956			897.482	0.99918
		913.918	0.99558			898.581	0.99918
		915.013	0.99557			899.571	0.99918
		916.107	0.99555			899.679	0.99918
		917.202	0.99553			900.777	0.99918
		918.297	0.99552			901.876	0.99918
		919.391	0.9955			902.974	0.99918
		920.486	0.99548			904.072	0.99918
		921.58	0.99547			905.17	0.99918
		922.675	0.99545			906.269	0.99918
		923.77	0.99544			907.367	0.99918
		924.864	0.99542			908.465	0.99918
		925.959	0.9954			909.564	0.99918
		927.053	0.99539			910.662	0.99918
		928.148	0.99537			911.76	0.99918
		929.243	0.99536			912.859	0.99918
		930.337	0.99534			913.957	0.99918
		931.432	0.99533			915.055	0.99918
		932.526	0.99531			916.153	0.99918
		933.621	0.9953			917.252	0.99918
		934.716	0.99528			918.35	0.99918
		935.81	0.99527			919.448	0.99918
		936.905	0.99525			920.547	0.99918
		937.999	0.99524			921.645	0.99918
		939.094	0.99522			922.743	0.99918
		940.189	0.99521			923.842	0.99917
		941.283	0.99519			924.94	0.99917
		942.378	0.99518			926.038	0.99917
		943.472	0.99516			927.136	0.99917
		944.567	0.99515			928.235	0.99917
		945.662	0.99514			929.333	0.99917
		946.756	0.99512			930.431	0.99917
		947.851	0.99511			931.53	0.99917
		948.945	0.99509			932.628	0.99917
		950	0.99508			933.726	0.99917
		950.04	0.99508			934.825	0.99917
		951.134	0.99507			935.923	0.99917
		952.229	0.99505			937.021	0.99917
		953.324	0.99504			938.119	0.99917
		954.418	0.99502			939.218	0.99917
		955.513	0.99501			940.316	0.99917
		956.607	0.995			941.414	0.99917
		957.702	0.99498			942.513	0.99917
		958.797	0.99497			943.611	0.99917
		959.891	0.99496			944.709	0.99917
		960.986	0.99495			945.808	0.99917
		962.08	0.99493			946.906	0.99917
		963.175	0.99492			948.004	0.99917
		964.27	0.99491			949.102	0.99917
		965.364	0.99489			949.57	0.99917
		966.459	0.99488			950.201	0.99917
		967.553	0.99487			951.299	0.99917
		968.648	0.99486			952.397	0.99917
		969.743	0.99484			953.496	0.99917
		970.837	0.99483			954.594	0.99917
		971.932	0.99482			955.692	0.99917
		973.026	0.99481			956.79	0.99917
		974.121	0.9948			957.889	0.99917
		975.216	0.99478			958.987	0.99917
		976.31	0.99477			960.085	0.99917
		977.405	0.99476			961.184	0.99917
		978.499	0.99475			962.282	0.99917
		979.594	0.99474			963.38	0.99917
		980.688	0.99472			964.479	0.99917
		981.783	0.99471			965.577	0.99917
		982.878	0.9947			966.675	0.99917
		983.972	0.99469			967.773	0.99917
		985.067	0.99468			968.872	0.99917
		986.161	0.99467			969.97	0.99917
		987.256	0.99466			971.068	0.99917
		988.351	0.99464			972.167	0.99917
		989.445	0.99463			973.265	0.99917
		990.54	0.99462			974.363	0.99917
		991.634	0.99461			975.462	0.99917
		992.729	0.9946			976.56	0.99916
		993.824	0.99459			977.658	0.99916
		994.918	0.99458			978.756	0.99916
		996.013	0.99457			979.855	0.99916
		997.107	0.99456			980.953	0.99916
		998.202	0.99455			982.051	0.99916
		999.297	0.99454			983.15	0.99916
		1000	0.99453			984.248	0.99916
		1000.39	0.99453			985.346	0.99916
		1001.49	0.99451			986.445	0.99916
		1002.58	0.9945			987.543	0.99916
		1003.67	0.99449			988.641	0.99916
		1004.77	0.99448			989.739	0.99916
		1005.86	0.99447			990.838	0.99916
		1006.96	0.99446			991.936	0.99916
		1008.05	0.99445			993.034	0.99916
		1009.15	0.99444			994.133	0.99916
		1010.24	0.99443			995.231	0.99916
		1011.34	0.99442			996.329	0.99916
		1012.43	0.99441			997.427	0.99916
		1013.53	0.9944			998.526	0.99916
		1014.62	0.99439			999.57	0.99916
		1100	0.99379			1099.57	0.99915

## Sheet: Fig. 4d
Wavelength(nm)	Norm. Responsivity(arb. units)	Wavelength(nm)	Norm. Responsivity(arb. units)
255	0.15632	255	1
275	0.05296	275	0.83405
295	0.01961	295	0.32275
310	0.00759	310	0.19516
365	0.00357	365	0.12656
385	0	385	0.01903
405	0	405	0.00886
460	0	460	0.00696
525	0	525	0.00316
620	0	620	0.00247

## Sheet: Fig. 4e
0.12748	0.12477	0.12194	0.11901	0.11597	0.11284	0.10963	0.10634	0.10298	0.09956	0.0961	0.09259	0.08904	0.08547	0.08189	0.0783	0.07471	0.07114	0.06758	0.06406	0.06057	0.05713	0.05375	0.05043	0.04718	0.04402	0.04095	0.03797	0.0351	0.03233	0.02969	0.02718	0.02479	0.02254	0.02044	0.01849	0.01669	0.01504	0.01357	0.01225	0.01111	0.01014	0.00935	0.00873	0.00829	0.00803	0.00796	0.00806	0.00835	0.00881
0.09745	0.09538	0.09322	0.09097	0.08865	0.08626	0.08381	0.08129	0.07872	0.07611	0.07346	0.07078	0.06807	0.06534	0.0626	0.05986	0.05711	0.05438	0.05166	0.04897	0.0463	0.04367	0.04109	0.03855	0.03607	0.03365	0.0313	0.02902	0.02683	0.02472	0.0227	0.02077	0.01895	0.01723	0.01562	0.01413	0.01275	0.0115	0.01037	0.00937	0.00849	0.00775	0.00714	0.00667	0.00634	0.00614	0.00608	0.00616	0.00638	0.00673
0.26662	0.26095	0.25504	0.2489	0.24255	0.23601	0.22929	0.22241	0.21539	0.20824	0.20099	0.19365	0.18624	0.17878	0.17128	0.16377	0.15627	0.14879	0.14136	0.13399	0.12669	0.1195	0.11243	0.10549	0.0987	0.09208	0.08565	0.07942	0.07341	0.06764	0.06211	0.05685	0.05186	0.04716	0.04276	0.03867	0.03491	0.03147	0.02838	0.02563	0.02324	0.02121	0.01955	0.01826	0.01734	0.0168	0.01664	0.01685	0.01745	0.01842
0.27857	0.27264	0.26646	0.26004	0.25341	0.24658	0.23956	0.23237	0.22504	0.21757	0.20999	0.20232	0.19458	0.18678	0.17895	0.17111	0.16327	0.15546	0.14769	0.13999	0.13237	0.12485	0.11746	0.11021	0.10312	0.09621	0.08949	0.08298	0.0767	0.07067	0.06489	0.05939	0.05418	0.04927	0.04468	0.04041	0.03647	0.03288	0.02965	0.02678	0.02428	0.02216	0.02043	0.01908	0.01812	0.01755	0.01738	0.01761	0.01823	0.01924
0.2908	0.28461	0.27816	0.27146	0.26454	0.2574	0.25008	0.24257	0.23492	0.22712	0.21921	0.21121	0.20312	0.19498	0.18681	0.17862	0.17044	0.16228	0.15417	0.14613	0.13818	0.13034	0.12262	0.11505	0.10765	0.10043	0.09342	0.08662	0.08007	0.07377	0.06774	0.062	0.05656	0.05144	0.04664	0.04218	0.03807	0.03433	0.03095	0.02796	0.02535	0.02314	0.02132	0.01991	0.01891	0.01832	0.01815	0.01838	0.01903	0.02009
0.30366	0.2972	0.29046	0.28347	0.27624	0.26879	0.26114	0.2533	0.24531	0.23717	0.22891	0.22055	0.21211	0.20361	0.19507	0.18652	0.17798	0.16946	0.16099	0.1526	0.14429	0.1361	0.12804	0.12014	0.11241	0.10487	0.09755	0.09046	0.08361	0.07704	0.07074	0.06475	0.05907	0.05371	0.0487	0.04405	0.03976	0.03585	0.03232	0.0292	0.02647	0.02416	0.02227	0.0208	0.01975	0.01914	0.01895	0.0192	0.01987	0.02098
0.31694	0.31019	0.30316	0.29586	0.28832	0.28054	0.27256	0.26438	0.25603	0.24754	0.23892	0.23019	0.22138	0.21251	0.2036	0.19468	0.18576	0.17687	0.16803	0.15927	0.1506	0.14205	0.13364	0.12539	0.11733	0.10946	0.10182	0.09441	0.08727	0.08041	0.07384	0.06758	0.06165	0.05606	0.05083	0.04597	0.0415	0.03742	0.03374	0.03047	0.02763	0.02522	0.02324	0.02171	0.02062	0.01997	0.01978	0.02004	0.02074	0.0219
0.33036	0.32333	0.316	0.3084	0.30053	0.29243	0.2841	0.27558	0.26688	0.25802	0.24904	0.23994	0.23076	0.22151	0.21223	0.20292	0.19363	0.18436	0.17515	0.16602	0.15698	0.14807	0.1393	0.13071	0.1223	0.1141	0.10613	0.09841	0.09097	0.08381	0.07696	0.07044	0.06426	0.05844	0.05299	0.04792	0.04326	0.039	0.03517	0.03177	0.0288	0.02629	0.02423	0.02263	0.02149	0.02082	0.02062	0.02089	0.02162	0.02282
0.34373	0.33641	0.32879	0.32088	0.31269	0.30426	0.2956	0.28673	0.27768	0.26846	0.25911	0.24965	0.2401	0.23048	0.22081	0.21113	0.20146	0.19182	0.18224	0.17273	0.16333	0.15406	0.14494	0.13599	0.12724	0.11871	0.11042	0.1024	0.09465	0.0872	0.08008	0.07329	0.06686	0.0608	0.05513	0.04986	0.04501	0.04058	0.03659	0.03305	0.02997	0.02735	0.02521	0.02354	0.02236	0.02166	0.02145	0.02173	0.0225	0.02375
0.35688	0.34929	0.34137	0.33315	0.32466	0.3159	0.30691	0.2977	0.2883	0.27874	0.26903	0.2592	0.24928	0.23929	0.22926	0.21921	0.20917	0.19916	0.18921	0.17934	0.16958	0.15996	0.15049	0.1412	0.13211	0.12326	0.11465	0.10631	0.09827	0.09054	0.08314	0.0761	0.06942	0.06313	0.05724	0.05177	0.04673	0.04213	0.03799	0.03432	0.03112	0.0284	0.02618	0.02445	0.02322	0.02249	0.02228	0.02256	0.02336	0.02466
0.36971	0.36184	0.35364	0.34513	0.33632	0.32725	0.31794	0.3084	0.29866	0.28875	0.2787	0.26852	0.25824	0.24789	0.2375	0.22709	0.21669	0.20632	0.19601	0.18579	0.17568	0.16571	0.1559	0.14627	0.13686	0.12769	0.11877	0.11014	0.1018	0.0938	0.08613	0.07883	0.07192	0.0654	0.0593	0.05363	0.04841	0.04365	0.03936	0.03555	0.03224	0.02942	0.02712	0.02533	0.02405	0.0233	0.02308	0.02338	0.0242	0.02555
0.38212	0.37398	0.36551	0.35671	0.34761	0.33824	0.32861	0.31875	0.30869	0.29845	0.28805	0.27753	0.26691	0.25622	0.24547	0.23471	0.22396	0.21325	0.20259	0.19203	0.18158	0.17127	0.16113	0.15118	0.14146	0.13197	0.12276	0.11383	0.10522	0.09695	0.08903	0.08148	0.07433	0.0676	0.06129	0.05544	0.05004	0.04512	0.04068	0.03675	0.03332	0.03041	0.02803	0.02618	0.02486	0.02409	0.02385	0.02416	0.02501	0.0264
0.39403	0.38565	0.37691	0.36784	0.35845	0.34879	0.33886	0.32869	0.31832	0.30775	0.29704	0.28619	0.27523	0.26421	0.25313	0.24204	0.23095	0.2199	0.20891	0.19801	0.18724	0.17661	0.16615	0.1559	0.14587	0.13609	0.12659	0.11738	0.1085	0.09997	0.0918	0.08402	0.07665	0.06971	0.06321	0.05717	0.0516	0.04652	0.04195	0.03789	0.03436	0.03136	0.0289	0.027	0.02564	0.02484	0.0246	0.02492	0.02579	0.02723
0.40539	0.39677	0.38778	0.37844	0.36879	0.35884	0.34863	0.33817	0.32749	0.31663	0.3056	0.29444	0.28317	0.27182	0.26043	0.24901	0.23761	0.22624	0.21493	0.20372	0.19264	0.1817	0.17095	0.16039	0.15008	0.14001	0.13024	0.12077	0.11163	0.10285	0.09445	0.08645	0.07886	0.07172	0.06503	0.05881	0.05309	0.04787	0.04316	0.03899	0.03535	0.03227	0.02974	0.02777	0.02638	0.02556	0.02531	0.02563	0.02654	0.02801
0.41614	0.40728	0.39805	0.38847	0.37856	0.36835	0.35787	0.34713	0.33617	0.32502	0.3137	0.30224	0.29068	0.27903	0.26733	0.25561	0.2439	0.23223	0.22063	0.20912	0.19774	0.18652	0.17548	0.16465	0.15405	0.14373	0.13369	0.12397	0.11459	0.10558	0.09696	0.08874	0.08095	0.07362	0.06675	0.06037	0.0545	0.04914	0.04431	0.04002	0.03629	0.03312	0.03053	0.02851	0.02708	0.02623	0.02598	0.02632	0.02724	0.02876
0.42622	0.41715	0.4077	0.39788	0.38773	0.37728	0.36654	0.35554	0.34432	0.33289	0.3213	0.30956	0.29772	0.28579	0.27381	0.26181	0.24981	0.23786	0.22598	0.21419	0.20253	0.19104	0.17973	0.16863	0.15779	0.14721	0.13693	0.12697	0.11737	0.10814	0.0993	0.09089	0.08292	0.0754	0.06837	0.06184	0.05582	0.05033	0.04538	0.04099	0.03717	0.03393	0.03127	0.0292	0.02774	0.02687	0.02661	0.02695	0.0279	0.02945
0.43559	0.42632	0.41665	0.40663	0.39625	0.38557	0.37459	0.36335	0.35188	0.34021	0.32836	0.31637	0.30426	0.29207	0.27982	0.26756	0.2553	0.24309	0.23094	0.2189	0.20699	0.19524	0.18368	0.17234	0.16125	0.15044	0.13994	0.12977	0.11995	0.11052	0.10149	0.09289	0.08474	0.07706	0.06988	0.0632	0.05705	0.05143	0.04638	0.04189	0.03799	0.03467	0.03196	0.02985	0.02835	0.02746	0.02719	0.02755	0.02852	0.0301
0.44419	0.43474	0.42489	0.41466	0.40409	0.39319	0.38199	0.37053	0.35884	0.34693	0.33485	0.32262	0.31027	0.29784	0.28536	0.27285	0.26035	0.24789	0.23551	0.22322	0.21108	0.19909	0.18731	0.17575	0.16444	0.15342	0.1427	0.13233	0.12232	0.1127	0.10349	0.09472	0.08641	0.07859	0.07126	0.06445	0.05817	0.05245	0.0473	0.04272	0.03874	0.03536	0.03259	0.03044	0.02891	0.028	0.02773	0.02809	0.02908	0.0307
0.45201	0.44239	0.43236	0.42196	0.41119	0.4001	0.38871	0.37705	0.36515	0.35303	0.34074	0.32829	0.31573	0.30308	0.29038	0.27765	0.26493	0.25225	0.23965	0.22715	0.21479	0.2026	0.1906	0.17884	0.16733	0.15612	0.14522	0.13466	0.12447	0.11468	0.10532	0.09639	0.08794	0.07997	0.07251	0.06558	0.0592	0.05338	0.04813	0.04348	0.03942	0.03598	0.03316	0.03097	0.02942	0.0285	0.02822	0.02859	0.02959	0.03124
0.45899	0.44922	0.43904	0.42847	0.41754	0.40628	0.39472	0.38288	0.37079	0.35849	0.346	0.33337	0.32061	0.30776	0.29486	0.28194	0.26902	0.25615	0.24335	0.23066	0.21811	0.20573	0.19355	0.1816	0.16992	0.15853	0.14746	0.13674	0.1264	0.11646	0.10694	0.09788	0.08929	0.0812	0.07363	0.06659	0.06011	0.0542	0.04887	0.04415	0.04003	0.03654	0.03368	0.03145	0.02987	0.02894	0.02866	0.02903	0.03005	0.03172
0.46511	0.45521	0.44489	0.43419	0.42311	0.4117	0.39998	0.38798	0.37573	0.36327	0.35061	0.33781	0.32488	0.31186	0.29879	0.28569	0.27261	0.25956	0.24659	0.23373	0.22102	0.20847	0.19613	0.18402	0.17218	0.16064	0.14943	0.13856	0.12808	0.11801	0.10837	0.09919	0.09049	0.08229	0.07461	0.06748	0.06091	0.05492	0.04953	0.04474	0.04057	0.03703	0.03413	0.03187	0.03027	0.02933	0.02904	0.02942	0.03045	0.03214
0.47034	0.46033	0.44989	0.43906	0.42787	0.41633	0.40447	0.39234	0.37995	0.36735	0.35456	0.34161	0.32853	0.31537	0.30215	0.2889	0.27567	0.26248	0.24937	0.23636	0.2235	0.21081	0.19833	0.18609	0.17412	0.16245	0.15111	0.14012	0.12952	0.11933	0.10959	0.1003	0.0915	0.08321	0.07545	0.06824	0.0616	0.05554	0.05008	0.04524	0.04102	0.03744	0.03451	0.03223	0.03061	0.02966	0.02937	0.02975	0.03079	0.0325
0.47465	0.46455	0.45402	0.44309	0.43179	0.42014	0.40818	0.39594	0.38344	0.37072	0.3578	0.34474	0.33154	0.31826	0.30492	0.29155	0.2782	0.26489	0.25165	0.23853	0.22555	0.21275	0.20015	0.1878	0.17572	0.16394	0.15249	0.1414	0.13071	0.12043	0.11059	0.10122	0.09234	0.08398	0.07614	0.06887	0.06216	0.05605	0.05054	0.04566	0.0414	0.03779	0.03483	0.03253	0.03089	0.02993	0.02964	0.03002	0.03108	0.0328
0.47802	0.46785	0.45725	0.44624	0.43486	0.42313	0.41108	0.39875	0.38616	0.37335	0.36035	0.34719	0.3339	0.32052	0.30709	0.29363	0.28018	0.26677	0.25344	0.24022	0.22715	0.21426	0.20157	0.18913	0.17697	0.1651	0.15357	0.14241	0.13164	0.12129	0.11138	0.10194	0.093	0.08457	0.07669	0.06936	0.06261	0.05645	0.0509	0.04598	0.04169	0.03806	0.03507	0.03276	0.03111	0.03014	0.02985	0.03023	0.0313	0.03304
0.48044	0.47022	0.45956	0.4485	0.43706	0.42527	0.41317	0.40077	0.38812	0.37524	0.36217	0.34895	0.33559	0.32215	0.30864	0.29511	0.2816	0.26812	0.25472	0.24144	0.2283	0.21534	0.2026	0.19009	0.17786	0.16594	0.15435	0.14313	0.13231	0.1219	0.11194	0.10246	0.09347	0.085	0.07707	0.06971	0.06292	0.05674	0.05116	0.04621	0.04191	0.03825	0.03525	0.03292	0.03127	0.03029	0.03	0.03039	0.03146	0.0332
0.4819	0.47165	0.46096	0.44986	0.43839	0.42656	0.41442	0.40199	0.3893	0.37638	0.36327	0.35001	0.33661	0.32312	0.30958	0.29601	0.28245	0.26893	0.2555	0.24217	0.229	0.216	0.20321	0.19067	0.1784	0.16644	0.15482	0.14357	0.13271	0.12227	0.11228	0.10277	0.09375	0.08526	0.07731	0.06992	0.06312	0.05691	0.05132	0.04635	0.04203	0.03836	0.03536	0.03302	0.03136	0.03039	0.03009	0.03048	0.03155	0.0333
0.48239	0.47212	0.46142	0.45031	0.43883	0.42699	0.41484	0.40239	0.38969	0.37676	0.36364	0.35036	0.33695	0.32345	0.30989	0.29631	0.28273	0.26921	0.25576	0.24242	0.22923	0.21621	0.20342	0.19086	0.17858	0.16661	0.15498	0.14371	0.13284	0.12239	0.1124	0.10287	0.09385	0.08535	0.07739	0.06999	0.06318	0.05697	0.05137	0.0464	0.04208	0.0384	0.03539	0.03306	0.0314	0.03042	0.03012	0.03051	0.03158	0.03334
0.4819	0.47165	0.46096	0.44986	0.43839	0.42656	0.41442	0.40199	0.3893	0.37638	0.36327	0.35	0.33661	0.32312	0.30958	0.29601	0.28245	0.26893	0.2555	0.24217	0.229	0.216	0.20321	0.19067	0.1784	0.16644	0.15482	0.14357	0.13271	0.12227	0.11228	0.10277	0.09375	0.08526	0.07731	0.06992	0.06312	0.05691	0.05132	0.04635	0.04203	0.03836	0.03536	0.03302	0.03136	0.03039	0.03009	0.03048	0.03155	0.0333
0.48044	0.47022	0.45956	0.4485	0.43706	0.42527	0.41317	0.40077	0.38812	0.37524	0.36217	0.34895	0.33559	0.32215	0.30864	0.29511	0.28159	0.26812	0.25472	0.24144	0.2283	0.21534	0.2026	0.19009	0.17786	0.16594	0.15435	0.14313	0.13231	0.1219	0.11194	0.10246	0.09347	0.085	0.07707	0.06971	0.06292	0.05674	0.05116	0.04621	0.04191	0.03825	0.03525	0.03292	0.03127	0.03029	0.03	0.03039	0.03146	0.0332
0.47802	0.46785	0.45725	0.44624	0.43486	0.42313	0.41108	0.39875	0.38616	0.37335	0.36035	0.34719	0.3339	0.32052	0.30709	0.29363	0.28018	0.26677	0.25344	0.24022	0.22715	0.21426	0.20157	0.18913	0.17697	0.1651	0.15357	0.14241	0.13164	0.12129	0.11138	0.10194	0.093	0.08457	0.07669	0.06936	0.06261	0.05645	0.0509	0.04598	0.04169	0.03806	0.03507	0.03276	0.03111	0.03014	0.02985	0.03023	0.0313	0.03304
0.47465	0.46455	0.45402	0.44309	0.43179	0.42014	0.40818	0.39594	0.38344	0.37072	0.3578	0.34474	0.33154	0.31826	0.30492	0.29155	0.2782	0.26489	0.25165	0.23853	0.22555	0.21275	0.20015	0.1878	0.17572	0.16394	0.15249	0.1414	0.13071	0.12043	0.11059	0.10122	0.09234	0.08398	0.07614	0.06887	0.06216	0.05605	0.05054	0.04566	0.0414	0.03779	0.03483	0.03253	0.03089	0.02993	0.02964	0.03002	0.03108	0.0328
0.47034	0.46033	0.44989	0.43906	0.42787	0.41633	0.40447	0.39234	0.37995	0.36735	0.35456	0.3416	0.32853	0.31537	0.30215	0.2889	0.27567	0.26248	0.24937	0.23636	0.2235	0.21081	0.19833	0.18609	0.17412	0.16245	0.15111	0.14012	0.12952	0.11933	0.10959	0.1003	0.0915	0.08321	0.07545	0.06824	0.0616	0.05554	0.05008	0.04524	0.04102	0.03744	0.03451	0.03223	0.03061	0.02966	0.02937	0.02975	0.03079	0.0325
0.46511	0.45521	0.44489	0.43419	0.42311	0.4117	0.39998	0.38798	0.37573	0.36327	0.35062	0.33781	0.32488	0.31186	0.29879	0.28569	0.27261	0.25956	0.24659	0.23373	0.22102	0.20847	0.19613	0.18402	0.17218	0.16064	0.14943	0.13856	0.12808	0.11801	0.10837	0.09919	0.09048	0.08229	0.07461	0.06748	0.06091	0.05492	0.04953	0.04474	0.04057	0.03703	0.03413	0.03187	0.03027	0.02933	0.02904	0.02942	0.03045	0.03214
0.45899	0.44922	0.43904	0.42847	0.41754	0.40628	0.39472	0.38288	0.37079	0.35849	0.346	0.33337	0.32061	0.30776	0.29486	0.28194	0.26902	0.25615	0.24335	0.23066	0.21811	0.20573	0.19355	0.1816	0.16992	0.15853	0.14746	0.13674	0.1264	0.11646	0.10694	0.09788	0.08929	0.0812	0.07363	0.06659	0.06011	0.0542	0.04887	0.04415	0.04003	0.03654	0.03368	0.03145	0.02987	0.02894	0.02866	0.02903	0.03005	0.03172
0.45201	0.44239	0.43236	0.42196	0.41119	0.4001	0.38871	0.37705	0.36515	0.35303	0.34074	0.32829	0.31573	0.30308	0.29038	0.27765	0.26493	0.25225	0.23965	0.22715	0.21479	0.2026	0.1906	0.17884	0.16733	0.15612	0.14522	0.13466	0.12447	0.11468	0.10532	0.09639	0.08794	0.07997	0.07251	0.06558	0.0592	0.05338	0.04813	0.04348	0.03942	0.03598	0.03316	0.03097	0.02942	0.0285	0.02822	0.02859	0.02959	0.03124
0.44419	0.43474	0.42489	0.41466	0.40409	0.39319	0.38199	0.37053	0.35884	0.34693	0.33485	0.32262	0.31027	0.29784	0.28536	0.27285	0.26035	0.24789	0.23551	0.22322	0.21108	0.19909	0.18731	0.17575	0.16444	0.15342	0.14271	0.13233	0.12232	0.1127	0.10349	0.09472	0.08641	0.07859	0.07126	0.06445	0.05817	0.05245	0.0473	0.04272	0.03874	0.03536	0.03259	0.03044	0.02891	0.028	0.02773	0.02809	0.02908	0.0307
0.43559	0.42632	0.41665	0.40662	0.39625	0.38557	0.37459	0.36335	0.35188	0.34021	0.32836	0.31637	0.30426	0.29207	0.27982	0.26756	0.2553	0.24309	0.23094	0.2189	0.20699	0.19524	0.18368	0.17234	0.16125	0.15044	0.13994	0.12977	0.11995	0.11052	0.10149	0.09289	0.08474	0.07706	0.06987	0.0632	0.05705	0.05143	0.04638	0.04189	0.03799	0.03467	0.03196	0.02985	0.02835	0.02746	0.02719	0.02755	0.02852	0.0301
0.42622	0.41715	0.4077	0.39788	0.38773	0.37728	0.36654	0.35554	0.34432	0.33289	0.3213	0.30956	0.29772	0.28579	0.27381	0.26181	0.24981	0.23786	0.22598	0.21419	0.20253	0.19104	0.17973	0.16863	0.15779	0.14721	0.13693	0.12697	0.11737	0.10814	0.0993	0.09089	0.08292	0.0754	0.06837	0.06184	0.05582	0.05033	0.04538	0.04099	0.03717	0.03393	0.03127	0.0292	0.02774	0.02687	0.02661	0.02695	0.0279	0.02945
0.41614	0.40728	0.39805	0.38847	0.37856	0.36835	0.35787	0.34713	0.33617	0.32502	0.3137	0.30224	0.29068	0.27903	0.26733	0.25561	0.24391	0.23223	0.22063	0.20912	0.19774	0.18652	0.17548	0.16465	0.15405	0.14373	0.13369	0.12397	0.11459	0.10558	0.09695	0.08874	0.08095	0.07362	0.06675	0.06037	0.0545	0.04914	0.04431	0.04002	0.03629	0.03312	0.03053	0.02851	0.02708	0.02623	0.02598	0.02632	0.02724	0.02876
0.40539	0.39677	0.38777	0.37844	0.36879	0.35884	0.34863	0.33817	0.32749	0.31663	0.3056	0.29444	0.28317	0.27182	0.26043	0.24901	0.23761	0.22624	0.21493	0.20372	0.19264	0.1817	0.17095	0.16039	0.15008	0.14001	0.13024	0.12077	0.11163	0.10285	0.09445	0.08645	0.07886	0.07172	0.06503	0.05881	0.05309	0.04787	0.04316	0.03899	0.03535	0.03227	0.02974	0.02777	0.02638	0.02556	0.02531	0.02563	0.02654	0.02801
0.39403	0.38565	0.37691	0.36784	0.35845	0.34879	0.33886	0.32869	0.31831	0.30775	0.29704	0.28619	0.27523	0.26421	0.25313	0.24204	0.23095	0.2199	0.20891	0.19802	0.18724	0.17661	0.16615	0.1559	0.14587	0.13609	0.12659	0.11738	0.1085	0.09997	0.0918	0.08402	0.07665	0.06971	0.06321	0.05717	0.0516	0.04652	0.04195	0.03789	0.03436	0.03136	0.0289	0.027	0.02564	0.02484	0.0246	0.02492	0.02579	0.02723
0.38212	0.37398	0.36551	0.35671	0.34761	0.33824	0.32861	0.31875	0.30869	0.29845	0.28805	0.27753	0.26691	0.25622	0.24547	0.23472	0.22396	0.21325	0.20259	0.19203	0.18158	0.17127	0.16113	0.15118	0.14146	0.13197	0.12276	0.11383	0.10522	0.09695	0.08903	0.08148	0.07433	0.0676	0.06129	0.05544	0.05004	0.04512	0.04068	0.03675	0.03332	0.03041	0.02803	0.02618	0.02486	0.02409	0.02385	0.02416	0.02501	0.0264
0.36971	0.36184	0.35364	0.34513	0.33632	0.32725	0.31794	0.3084	0.29866	0.28875	0.2787	0.26852	0.25824	0.24789	0.2375	0.22709	0.21669	0.20632	0.19601	0.18579	0.17568	0.16571	0.1559	0.14627	0.13686	0.12769	0.11877	0.11014	0.1018	0.0938	0.08613	0.07883	0.07192	0.0654	0.0593	0.05363	0.04841	0.04365	0.03936	0.03555	0.03224	0.02942	0.02712	0.02533	0.02405	0.0233	0.02308	0.02338	0.0242	0.02555
0.35688	0.34929	0.34137	0.33315	0.32466	0.3159	0.30691	0.2977	0.2883	0.27874	0.26903	0.2592	0.24928	0.23929	0.22926	0.21921	0.20917	0.19916	0.18921	0.17934	0.16958	0.15996	0.15049	0.1412	0.13211	0.12326	0.11465	0.10631	0.09827	0.09054	0.08314	0.0761	0.06942	0.06313	0.05724	0.05177	0.04673	0.04213	0.03799	0.03432	0.03112	0.0284	0.02618	0.02445	0.02322	0.02249	0.02228	0.02256	0.02336	0.02466
0.34373	0.33641	0.32879	0.32088	0.31269	0.30426	0.2956	0.28673	0.27768	0.26846	0.25911	0.24965	0.2401	0.23048	0.22081	0.21113	0.20146	0.19182	0.18224	0.17273	0.16333	0.15406	0.14494	0.13599	0.12724	0.11871	0.11042	0.1024	0.09465	0.0872	0.08008	0.07329	0.06686	0.0608	0.05513	0.04986	0.04501	0.04058	0.03659	0.03305	0.02997	0.02735	0.02521	0.02354	0.02236	0.02166	0.02145	0.02173	0.0225	0.02375
0.33036	0.32333	0.316	0.3084	0.30053	0.29243	0.2841	0.27558	0.26688	0.25802	0.24904	0.23994	0.23076	0.22151	0.21223	0.20292	0.19363	0.18436	0.17515	0.16602	0.15698	0.14807	0.1393	0.13071	0.1223	0.1141	0.10613	0.09841	0.09097	0.08381	0.07696	0.07044	0.06426	0.05844	0.05299	0.04792	0.04326	0.039	0.03517	0.03177	0.0288	0.02629	0.02423	0.02263	0.02149	0.02082	0.02062	0.02089	0.02162	0.02282
0.31694	0.31019	0.30316	0.29586	0.28832	0.28054	0.27256	0.26438	0.25603	0.24754	0.23892	0.23019	0.22138	0.21251	0.2036	0.19468	0.18576	0.17687	0.16803	0.15927	0.1506	0.14205	0.13364	0.12539	0.11732	0.10946	0.10182	0.09441	0.08727	0.08041	0.07384	0.06758	0.06165	0.05606	0.05083	0.04597	0.0415	0.03742	0.03374	0.03047	0.02763	0.02522	0.02324	0.02171	0.02062	0.01997	0.01978	0.02004	0.02074	0.0219
0.30366	0.2972	0.29046	0.28347	0.27624	0.26879	0.26114	0.2533	0.24531	0.23717	0.22891	0.22055	0.21211	0.20361	0.19507	0.18652	0.17798	0.16946	0.16099	0.1526	0.14429	0.1361	0.12804	0.12014	0.11241	0.10487	0.09755	0.09046	0.08361	0.07704	0.07074	0.06475	0.05907	0.05371	0.0487	0.04405	0.03976	0.03585	0.03232	0.0292	0.02647	0.02416	0.02227	0.0208	0.01975	0.01914	0.01895	0.0192	0.01987	0.02098
0.2908	0.28461	0.27816	0.27146	0.26454	0.2574	0.25008	0.24257	0.23492	0.22712	0.21921	0.21121	0.20312	0.19498	0.18681	0.17862	0.17044	0.16228	0.15417	0.14613	0.13818	0.13034	0.12262	0.11505	0.10765	0.10043	0.09342	0.08662	0.08007	0.07377	0.06774	0.062	0.05656	0.05144	0.04664	0.04218	0.03807	0.03433	0.03095	0.02796	0.02535	0.02314	0.02132	0.01991	0.01891	0.01832	0.01815	0.01838	0.01903	0.02009
0.27857	0.27264	0.26646	0.26005	0.25341	0.24658	0.23956	0.23237	0.22504	0.21757	0.20999	0.20232	0.19458	0.18678	0.17895	0.17111	0.16327	0.15546	0.14769	0.13999	0.13237	0.12485	0.11746	0.11021	0.10312	0.09621	0.08949	0.08298	0.0767	0.07067	0.06489	0.05939	0.05418	0.04927	0.04468	0.04041	0.03647	0.03288	0.02965	0.02678	0.02428	0.02216	0.02043	0.01908	0.01812	0.01755	0.01738	0.01761	0.01823	0.01924
0.26662	0.26095	0.25504	0.2489	0.24255	0.23601	0.22929	0.22241	0.21539	0.20824	0.20099	0.19365	0.18624	0.17878	0.17128	0.16377	0.15627	0.14879	0.14136	0.13398	0.12669	0.1195	0.11243	0.10549	0.0987	0.09208	0.08565	0.07942	0.07341	0.06764	0.06211	0.05685	0.05186	0.04716	0.04276	0.03867	0.03491	0.03147	0.02838	0.02563	0.02324	0.02121	0.01955	0.01826	0.01734	0.0168	0.01664	0.01685	0.01745	0.01842
0.09745	0.09538	0.09322	0.09097	0.08865	0.08626	0.0838	0.08129	0.07872	0.07611	0.07346	0.07078	0.06807	0.06534	0.0626	0.05986	0.05711	0.05438	0.05166	0.04897	0.0463	0.04367	0.04109	0.03855	0.03607	0.03365	0.0313	0.02902	0.02683	0.02472	0.0227	0.02077	0.01895	0.01723	0.01562	0.01413	0.01275	0.0115	0.01037	0.00937	0.00849	0.00775	0.00714	0.00667	0.00634	0.00614	0.00608	0.00616	0.00638	0.00673
0.12748	0.12477	0.12194	0.11901	0.11597	0.11284	0.10963	0.10634	0.10298	0.09956	0.0961	0.09259	0.08904	0.08547	0.08189	0.0783	0.07471	0.07114	0.06758	0.06406	0.06057	0.05713	0.05375	0.05043	0.04718	0.04402	0.04095	0.03797	0.0351	0.03233	0.02969	0.02718	0.02479	0.02254	0.02044	0.01849	0.01669	0.01504	0.01357	0.01225	0.01111	0.01014	0.00935	0.00873	0.00829	0.00803	0.00796	0.00806	0.00835	0.00881
[truncated: 171 more columns]

[truncated: 15 more sheets: Fig. 4f, Fig. 4g, Fig. 4h, Fig. 4i, Fig. 4j, Fig. 5a, Fig. 5b, Fig. 5c, Fig. 5d, Fig. 5e, Fig. 5f, Fig. 5g, Fig. 6c, Fig. 6d, Refractive index]
